# Supplementary material for: Long-Read-Resolved, Ecosystem-Wide Exploration of Nucleotide and Structural Microdiversity of Lake Bacterioplankton Genomes
Source: mSystems. 2022 Aug 8;7(4):e00433-22. doi: 10.1128/msystems.00433-22 (PMC9426551; doi:10.1128/msystems.00433-22)
Supplement: TABLE S2 [file msystems.00433-22-s0010.xlsx]

## Sheet: TableS2
rMAG statistics																			inStrain_results (low coverage data are highlighted)										Sniffles_results (low coverage data are highlighted)						Relative abundance(Reads per kilobase of genome per million reads sequenced; RPKMS)
rMAG_ID	Bin_rawname	Completeness	Contamination	Strain_heterogeneity	Assembly_size(bp)	#Contigs	Circular	GC%	Coding_density	POA90	#5S_rRNA	#16S_rRNA	#23S_rRNA	#tRNA	Taxonomic_assignment_by_GTDB-tk	Representative_sample(RS)	Short-read_coverage@RS	>10x@RS (n=178)	Breadth@RS	Nucleotide_diversity@RS	ReadANI@RS	PopANI@RS	SNV_per1Mb@RS	#Nonsynonymous_SNV@RS	#Synonymous_SNV@RS	#Intergenic_SNV@RS	#Multiple_SNV@RS	#NotDetermined_SNV@RS	#Insertion@RS	#Deletion@RS	#Duplication@RS	#Inversion@RS	DEL_Coding	DEL_nonCoding	01_MayE_RPKMS	02_MayH_RPKMS	03_JunE_RPKMS	04_JunH_RPKMS	05_JulE_RPKMS	06_JulH_RPKMS	07_AugE_RPKMS	08_AugH_RPKMS	09_SepE_RPKMS	10_SepH_RPKMS	11_OctE_RPKMS	12_OctH_RPKMS	13_NovE_RPKMS	14_NovH_RPKMS	15_DecE_RPKMS
rMAG_256	sbin256_16_DecH_circ	97.57	0	0	1492883	1	yes	32.9	89.01	96.99	1	1	1	36	d__Archaea;p__Thermoproteota;c__Nitrososphaeria;o__Nitrososphaerales;f__Nitrosopumilaceae;g__Nitrosarchaeum;s__Nitrosarchaeum sp003569705	18_JanH	47.5413	yes	0.998033	0.0126737	0.982488	0.999868	30676.2	11437	28234	5100	50	975	44	33	0	4	32	1	0	0.0342424	0	0.0779179	0	0.10485	0	0.152879	0	0.215809	0	0.516646	0.0198266	0.914637	0.31224
rMAG_1166	sbin1166_04_JunH	74.46	0.44	0	5351971	103	no	59.5	90.57	75.93	2	0	0	42	d__Bacteria;p__Acidobacteriota;c__Acidobacteriae;o__Bryobacterales;f__Bryobacteraceae;g__BOG-234;s__BOG-234 sp010084195	04_JunH	3.37376	no	0.941334	0.0038703	0.984873	0.999978	760.841						1	0	0	0			0	0.209428	0	0.513667	0	0.287667	0	0.175843	0	0.188608	0.0245197	0.169951	0.0258434	0.109581	0.061089
rMAG_854	sbin854_04_JunH	95.94	5.65	42.86	7310312	122	no	60.4	88.25	71.77	1	2	1	51	d__Bacteria;p__Acidobacteriota;c__Acidobacteriae;o__Bryobacterales;f__Bryobacteraceae;g__Ga0077553;s__	04_JunH	4.15347	no	0.936901	0.0056404	0.978392	0.999871	1686.66						2	2	0	0			0	0.276214	0	0.642071	0	0.58253	0	0.341746	0	0.257505	0	0.204692	0	0.0927051	0
rMAG_3155	sbin3155_13_NovE	85.65	3.07	0	8516478	144	no	62.3	91.02	75.03	1	1	1	46	d__Bacteria;p__Acidobacteriota;c__Acidobacteriae;o__Bryobacterales;f__Bryobacteraceae;g__Ga0077553;s__	13_NovE	3.50862	no	0.937334	0.00261816	0.983812	0.999952	316.211						0	0	0	0			0	0.0165654	0.17399	0.0404184	0.0160045	0.0266937	0	0.0180911	0.0943548	0.0175221	0.126804	0.0256748	0.524673	0.0163572	0.207249
rMAG_1028	sbin1028_ccMAG	82.02	3.77	18.18	6113506	95	no	64.1	86.64	53.15	1	2	2	48	d__Bacteria;p__Acidobacteriota;c__Acidobacteriae;o__Bryobacterales;f__Bryobacteraceae;g__Ga0077553;s__	05_JulE	2.57921	no	0.833993	0.0090124	0.968045	0.996147	1900.87						0	1	0	0			0	0	0.0723706	0	0.391489	0	0.219551	0	0.320015	0	0.0435605	0	0	0	0
rMAG_1428	sbin1428_18_JanH	94.61	4.35	40	3681864	15	no	59.4	91.92	80.8	1	1	0	44	d__Bacteria;p__Acidobacteriota;c__Acidobacteriae;o__Bryobacterales;f__Bryobacteraceae;g__Palsa-187;s__	18_JanH	2.82087	no	0.923135	0.00291666	0.987812	0.999877	422.34						0	0	0	0			0	0	0	0	0	0	0	0	0	0	0	0.0305102	0	0.0552458	0.0164881
rMAG_3874	sbin3874_16_DecH	50.15	0	0	2549949	77	no	61.1	87.28	44.02	0	0	0	31	d__Bacteria;p__Acidobacteriota;c__Acidobacteriae;o__Bryobacterales;f__Bryobacteraceae;g__Palsa-187;s__	16_DecH	1.49258	no	0.72919	0.00332553	0.985596	0.999367	91.3744						1	0	0	0			0	0	0	0	0	0.0272707	0	0	0	0.0417417	0	0.0756519	0	0.100137	0
rMAG_449	sbin449_07_AugE_circ	89.7	0.85	0	1224436	1	yes	46.5	94.03	93.33	1	1	1	46	d__Bacteria;p__Acidobacteriota;c__Holophagae;o__Holophagales;f__Holophagaceae;g__UBA12189;s__UBA12189 sp014189895	22_MarH	92.1431	yes	0.997895	0.00506533	0.986879	0.99927	11330.9	4656	8016	1016	23	163	15	16	0	1	16	0	0.0415811	2.26498	0	2.26108	0.0789433	4.33649	0.597536	5.36912	6.03144	6.31361	10.725	5.13219	2.47621	8.13878	3.60759
rMAG_619	sbin619_07_AugE	94.87	5.13	0	3128668	2	no	68.5	94.18	90.13	1	1	1	52	d__Bacteria;p__Acidobacteriota;c__Vicinamibacteria;o__Vicinamibacterales;f__UBA2999;g__;s__	07_AugE	4.10329	no	0.975238	0.00376356	0.981592	0.999998	713.722						0	0	0	0			0	0	0	0	0	0	0.60928	0	0.10415	0	0.0567629	0	0	0	0
rMAG_1	sbin1_24_AprH	72.43	3.42	0	2723434	105	no	65.3	91.38	66.91	1	1	1	29	d__Bacteria;p__Acidobacteriota;c__Vicinamibacteria;o__Vicinamibacterales;f__UBA2999;g__12-FULL-67-14b;s__	24_AprH	1.65335	no	0.771294	0.0096829	0.966436	0.998947	417.12						4	0	0	0			0	0.0629625	0	0.0933621	0	0.0537855	0	0.0288038	0	0.0301968	0	0.0356855	0	0.022456	0.0397697
rMAG_2	sbin2_06_JulH	84.62	4.65	21.43	3290519	37	no	64.9	92.01	77.96	1	1	1	45	d__Bacteria;p__Acidobacteriota;c__Vicinamibacteria;o__Vicinamibacterales;f__UBA2999;g__12-FULL-67-14b;s__12-FULL-67-14b sp002737365	04_JunH	3.05237	no	0.898298	0.00913991	0.968998	0.995919	3335.95						5	11	0	0			0	0.319528	0	0.471854	0	0.500847	0	0.180012	0	0.189191	0	0.238393	0	0.134077	0.0756062
rMAG_1748	sbin1748_13_NovE	61.87	1.28	0	3085763	86	no	68.6	87.39	63.07	1	0	0	41	d__Bacteria;p__Actinobacteriota;c__Acidimicrobiia;o__Acidimicrobiales;f__Ilumatobacteraceae;g__;s__	13_NovE	1.65452	no	0.775317	0.00901871	0.971232	0.99965	274.162						0	0	0	0			0	0	0	0	0.0486616	0	0.0390967	0	0.0231144	0.0166805	0.0196644	0	0.245761	0	0.0287749
rMAG_155	sbin155_13_NovE	86.13	0.43	0	1450072	25	no	49.9	95.11	90.17	0	0	0	30	d__Bacteria;p__Actinobacteriota;c__Acidimicrobiia;o__Acidimicrobiales;f__Ilumatobacteraceae;g__BACL27;s__	03_JunE	16.6361	yes	0.918423	0.0128205	0.97345	0.996439	26811.1	7614	29374	1424	42	424	19	14	1	0	12	2	0.477228	0.697868	2.53213	0.677504	1.91443	1.12132	0.64631	0.88528	0.965201	0.917643	0.828917	0.904245	0.772558	0.980886	0.628919
rMAG_4448	sbin4448_01_MayE	78.54	2.56	20	1661311	55	no	50.2	95.54	89.1	0	0	0	47	d__Bacteria;p__Actinobacteriota;c__Acidimicrobiia;o__Acidimicrobiales;f__Ilumatobacteraceae;g__BACL27;s__	05_JulE	31.2006	yes	0.904574	0.0216546	0.968768	0.996748	46353.8	14035	57711	2629	99	2534	10	6	0	0	4	2	0.386543	0.34544	1.4319	0.315112	4.51143	0.451555	4.06054	0.327104	4.58112	0.3294	3.35522	0.343766	2.0068	0.302492	0.815276
rMAG_1230	sbin1230_24_AprH	72.32	1.28	50	1798371	65	no	47.8	94.04	85.51	0	1	0	39	d__Bacteria;p__Actinobacteriota;c__Acidimicrobiia;o__Acidimicrobiales;f__Ilumatobacteraceae;g__BACL27;s__	15_DecE	10.3093	yes	0.978229	0.00978703	0.966943	0.993889	18792	7495	24129	1831	53	287	13	7	1	0	4	3	0	0.0912809	0	0.129038	0	0.244621	0	0.238866	0	0.237011	0.0607286	0.257493	0.5308	0.136619	1.44911
rMAG_705	sbin705_ccMAG	93.16	1.28	0	2180117	3	no	49.5	94.94	93.24	2	1	2	44	d__Bacteria;p__Actinobacteriota;c__Acidimicrobiia;o__Acidimicrobiales;f__Ilumatobacteraceae;g__BACL27;s__BACL27 sp003569125	15_DecE	267.362	yes	0.992954	0.0178859	0.974622	0.999026	48566.7	24445	72935	5777	167	2557	79	70	3	0	62	8	0.0397095	1.14098	0.0521429	1.53079	0.182672	3.00015	0.189526	2.96635	1.01874	2.84194	3.44473	3.20802	16.423	1.76289	37.6238
rMAG_690	sbin690_07_AugE	92.31	1.28	0	2010553	18	no	50.3	94.7	91.97	1	1	1	41	d__Bacteria;p__Actinobacteriota;c__Acidimicrobiia;o__Acidimicrobiales;f__Ilumatobacteraceae;g__BACL27;s__BACL27 sp014190055	07_AugE	114.324	yes	0.986511	0.0275761	0.967403	0.999925	72164.7	23150	110015	4850	159	6917	62	42	1	0	39	3	0.447444	0.691867	2.81417	0.610406	15.6719	0.792238	16.2237	0.531896	17.5954	0.523398	12.5602	0.593016	7.34814	0.398558	2.69698
rMAG_119	sbin119_17_JanE	86.74	0.19	50	1576876	19	no	48.4	95.54	95.47	1	0	1	40	d__Bacteria;p__Actinobacteriota;c__Acidimicrobiia;o__Acidimicrobiales;f__Ilumatobacteraceae;g__BACL27;s__BACL27 sp014190295	18_JanH	79.8041	yes	0.99878	0.0109405	0.982908	0.999786	26773.2	9322	30296	1975	62	563	38	48	0	0	45	3	0.0432265	3.80698	0.0474511	4.40335	0.0604948	8.86477	0.0402672	6.85131	0.109758	8.34176	0.265171	8.64612	0.470028	9.39623	1.92346
rMAG_1530	sbin1530_07_AugE	76.07	1.28	0	1651686	27	no	53.7	93.78	73.57	0	0	0	43	d__Bacteria;p__Actinobacteriota;c__Acidimicrobiia;o__Acidimicrobiales;f__Ilumatobacteraceae;g__CAIYHK01;s__	07_AugE	2.15204	no	0.864443	0.0299048	0.967582	0.999745	2964.85						0	0	0	0			0	0	0	0	0.16243	0	0.305582	0	0.243364	0	0.22033	0	0.0442541	0	0.0248266
rMAG_311	sbin311_15_DecE	89.74	2.14	0	2715365	11	no	52.6	94.29	93.2	1	1	1	49	d__Bacteria;p__Actinobacteriota;c__Acidimicrobiia;o__Acidimicrobiales;f__Ilumatobacteraceae;g__Casp-actino8;s__	01_MayE	15.8397	yes	0.951292	0.0207407	0.969134	0.998548	42476.8	17255	90955	4617	130	2383	23	35	1	0	34	1	2.2715	0.0322061	1.65661	0.0394698	0.220021	0.0278295	0.0193559	0	0.0327229	0	0.557351	0	1.90628	0	2.11506
rMAG_479	sbin479_09_SepE	92.97	1.28	0	2545981	2	no	64.6	94.44	94.88	1	1	1	47	d__Bacteria;p__Actinobacteriota;c__Acidimicrobiia;o__Acidimicrobiales;f__Ilumatobacteraceae;g__Casp-actino8;s__Casp-actino8 sp005787025	07_AugE	30.1261	yes	0.9977	0.0124893	0.974605	0.998931	28183.6	16846	49807	4054	82	966	59	39	0	0	35	4	0	0	0	0	3.7202	0	4.42116	0	0.925067	0.021049	0.785633	0.0253142	0.433609	0	0.352336
rMAG_22	sbin22_10_SepH	96.58	0.85	0	2311700	2	no	52.3	95	95.88	1	1	1	47	d__Bacteria;p__Actinobacteriota;c__Acidimicrobiia;o__Acidimicrobiales;f__Ilumatobacteraceae;g__Casp-actino8;s__Casp-actino8 sp014190215	20_FebH	48.3007	yes	0.998499	0.0120919	0.977542	0.998751	40884.6	16681	72278	4296	146	1112	27	26	1	0	20	6	0.0203794	1.11471	0	1.66855	0	1.17877	0	0.878957	0.0678094	1.18632	1.07276	0.656578	0.914169	0.721379	3.12294
rMAG_234	sbin234_11_OctE	89.74	0.43	0	1952163	5	no	63.7	94.75	90.67	1	0	0	34	d__Bacteria;p__Actinobacteriota;c__Acidimicrobiia;o__Acidimicrobiales;f__Ilumatobacteraceae;g__F1-20-MAGs119;s__	07_AugE	10.6384	yes	0.992668	0.0159959	0.972679	0.997224	28585.2	10810	41706	2686	82	519	25	42	1	0	34	8	0	0	0	0	1.38305	0	1.55572	0	1.39017	0	0.678221	0	0.392625	0	0.0323881
rMAG_1694	sbin1694_03_JunE	59.21	1.71	33.33	1575790	50	no	52.3	90.07	47.69	0	0	0	26	d__Bacteria;p__Actinobacteriota;c__Acidimicrobiia;o__Acidimicrobiales;f__Ilumatobacteraceae;g__F1-20-MAGs119;s__	21_MarE	1.11054	no	0.545194	0.0101034	0.962192	0.994664	638.41						0	0	0	0			0.0424323	0.0161068	0.150491	0.0158315	0.110581	0	0	0	0	0	0	0	0.101119	0	0.133107
rMAG_475	sbin475_21_MarE	93.16	1.28	0	2228922	1	no	52.1	95.62	94.61	1	1	1	42	d__Bacteria;p__Actinobacteriota;c__Acidimicrobiia;o__Acidimicrobiales;f__Ilumatobacteraceae;g__F1-20-MAGs119;s__F1-20-MAGs119 sp009711295	21_MarE	7.13971	no	0.990303	0.00752307	0.983208	0.999672	7583.94						2	0	0	0			0.0988996	0.0871018	0.0900545	0.0804103	0.115307	0.0418273	0	0.0258952	0.0173107	0.0282721	0.055299	0.0242676	0.446015	0.0183643	0.753317
rMAG_892	sbin892_ccMAG	75.4	1.28	50	1452366	16	no	58.4	93.3	76.05	0	0	0	36	d__Bacteria;p__Actinobacteriota;c__Acidimicrobiia;o__Acidimicrobiales;f__Ilumatobacteraceae;g__F1-60-MAGs027;s__	05_JulE	3.1989	no	0.918496	0.00557143	0.977427	0.996987	1845.26						1	2	0	0			0	0	0	0	0.467043	0	0.275399	0	0.0573642	0	0.0220287	0	0.03167	0	0.029054
rMAG_687	sbin687_ccMAG_circ	92.31	1.28	0	1836653	1	yes	59.3	94.46	95.49	1	1	1	47	d__Bacteria;p__Actinobacteriota;c__Acidimicrobiia;o__Acidimicrobiales;f__Ilumatobacteraceae;g__F1-60-MAGs027;s__F1-60-MAGs027 sp005793215	07_AugE	89.3754	yes	0.995301	0.0131333	0.978766	0.999895	32276.1	12878	42050	3268	93	991	59	55	0	0	49	6	0	0.0586197	0.0432554	0.0478599	3.78122	0.0609531	12.9029	0.0294118	7.65508	0.0517251	4.44279	0.106203	2.91053	0.0423653	0.827572
rMAG_590	sbin590_04_JunH	98.29	1.28	0	1942454	4	no	51	94.94	94.02	1	2	1	44	d__Bacteria;p__Actinobacteriota;c__Acidimicrobiia;o__Acidimicrobiales;f__Ilumatobacteraceae;g__UBA2093;s__	04_JunH	6.70123	no	0.989149	0.00386927	0.988377	0.999951	3153.74						0	1	0	0			0.043828	0.737856	0	1.0003	0	0.975598	0	0.905238	0	0.907164	0	0.509689	0	0.922447	0.0707608
rMAG_550	sbin550_ccMAG	98.29	2.42	50	2326814	2	no	50.9	95.3	94.48	1	1	1	42	d__Bacteria;p__Actinobacteriota;c__Acidimicrobiia;o__Acidimicrobiales;f__Ilumatobacteraceae;g__UBA2093;s__	23_AprE	43.0327	yes	0.984499	0.00774598	0.985778	0.999966	17431.6	5396	33420	1383	43	318	16	11	0	0	11	0	3.85681	0.0219919	0.258968	0.0213171	0.132116	0	0.0207954	0	0.0170371	0	0.0473793	0	0.187965	0	0.270333
rMAG_322	sbin322_07_AugE	97.44	1.28	0	2293184	4	no	68.5	94.04	93.39	1	1	1	49	d__Bacteria;p__Actinobacteriota;c__Acidimicrobiia;o__Acidimicrobiales;f__Ilumatobacteraceae;g__UBA2093;s__	07_AugE	14.6995	yes	0.993125	0.0185596	0.9679	0.999858	34574.6	14563	58542	4152	54	1975	50	48	0	0	41	7	0	0	0	0	0.532812	0	2.16553	0	2.35322	0	1.17929	0	0.187187	0	0.016543
rMAG_579	sbin579_09_SepE	97.44	1.28	0	2103018	4	no	58.5	95.04	93.53	1	1	1	46	d__Bacteria;p__Actinobacteriota;c__Acidimicrobiia;o__Acidimicrobiales;f__Ilumatobacteraceae;g__UBA2093;s__	07_AugE	6.40059	no	0.981402	0.0132172	0.974463	0.998493	14307.5						3	7	0	0			0	0	0	0	0.368486	0	0.924764	0	0.963917	0	0.32987	0	0.043567	0	0
rMAG_606	sbin606_03_JunE	97.44	1.28	0	1950038	3	no	51.5	95.43	95.5	1	1	1	44	d__Bacteria;p__Actinobacteriota;c__Acidimicrobiia;o__Acidimicrobiales;f__Ilumatobacteraceae;g__UBA2093;s__	01_MayE	30.847	yes	0.995599	0.0126017	0.980402	0.999836	31557.3	9939	48571	2115	76	837	12	9	0	0	9	0	4.39924	0.0562609	1.99808	0.0477361	1.97451	0.0359857	0.24975	0.0271295	0.441191	0.0234626	0.895196	0.0206972	1.49435	0	0.827407
rMAG_143	sbin143_19_FebE_circ	97.86	1.28	0	2124425	1	yes	51.1	95.54	96.48	1	1	1	43	d__Bacteria;p__Actinobacteriota;c__Acidimicrobiia;o__Acidimicrobiales;f__Ilumatobacteraceae;g__UBA2093;s__UBA2093 sp014190235	06_JulH	43.5393	yes	0.998845	0.0137368	0.980772	0.999968	42903.8	16288	69594	3784	131	1349	24	32	0	1	30	2	0.0142092	4.90012	0	6.44853	0	7.08189	0	5.38265	0.0334318	5.16124	0.144014	4.06267	0.144429	6.18907	0.861713
rMAG_206	sbin206_16_DecH	93.16	1.28	0	2038522	10	no	51.3	95.64	92.35	1	1	1	45	d__Bacteria;p__Actinobacteriota;c__Acidimicrobiia;o__Acidimicrobiales;f__Ilumatobacteraceae;g__UBA3006;s__	22_MarH	34.5518	yes	0.98073	0.0303721	0.952335	0.999372	79751.4	26114	122392	5599	177	8293	62	60	0	0	55	5	0.651574	2.83716	0	3.88648	0.0233169	5.37733	0	3.94124	0.0619964	4.4686	0.166682	3.26992	0.190348	4.21916	0.593192
rMAG_427	sbin427_ccMAG	90.6	1.28	0	1860246	2	no	61.1	95.08	91.46	1	2	1	46	d__Bacteria;p__Actinobacteriota;c__Acidimicrobiia;o__Acidimicrobiales;f__Ilumatobacteraceae;g__UBA3006;s__	13_NovE	6.09502	no	0.987312	0.00803547	0.971425	0.999655	5410.57						0	0	0	0			0	0	0.0418788	0	0.216758	0	0.3511	0	0.39555	0	0.292115	0	0.881793	0	0.220925
rMAG_4312	sbin4312_23_AprE	51.72	0	0	403895	3	no	53.2	95.01	93.64	1	1	1	6	d__Bacteria;p__Actinobacteriota;c__Acidimicrobiia;o__Acidimicrobiales;f__Ilumatobacteraceae;g__UBA3006;s__	03_JunE	10.8586	yes	0.968489	0.0132095	0.965976	0.998523	22067.6	1283	7126	304	17	183	1	1	0	0	1	0	0.127549	0	1.66572	0	1.16277	0	0.170177	0	0.171356	0	0.294162	0	1.17781	0	0.546538
rMAG_173	sbin173_ccMAG	97.44	1.71	0	1880319	1	no	51.4	95.97	95.66	1	1	1	41	d__Bacteria;p__Actinobacteriota;c__Acidimicrobiia;o__Acidimicrobiales;f__Ilumatobacteraceae;g__UBA3006;s__UBA3006 sp014190095	05_JulE	32.1776	yes	0.994552	0.0151513	0.976176	0.999529	36489.6	11998	52734	2159	68	1653	30	20	0	0	20	0	0.287687	0	4.40609	0	4.63215	0.0213458	0.503181	0	0.420876	0	0.744568	0.0180084	2.24306	0	0.643126
rMAG_181	sbin181_13_NovE	97.44	1.28	0	2004540	7	no	53.8	95.5	93.94	1	1	1	46	d__Bacteria;p__Actinobacteriota;c__Acidimicrobiia;o__Acidimicrobiales;f__Ilumatobacteraceae;g__UBA3006;s__UBA3006 sp903850275	13_NovE	19.3626	yes	0.995214	0.0149535	0.97748	0.99979	33315.4	10547	53092	1967	78	1098	16	20	0	0	20	0	0.227157	0.0313224	2.63518	0.02982	0.67793	0.0328704	0.24904	0.0202699	0.286817	0.0202622	0.572013	0.0214751	2.75734	0.0175303	1.37337
rMAG_170	sbin170_ccMAG	96.58	1.28	0	2666965	4	no	66	92.89	86.34	1	1	1	48	d__Bacteria;p__Actinobacteriota;c__Acidimicrobiia;o__Acidimicrobiales;f__Ilumatobacteraceae;g__WLJO01;s__	02_MayH	3.45409	no	0.96328	0.00637042	0.977865	0.999807	1011.64						1	0	0	0			0	0.558476	0	0.375927	0	0.120278	0	0.0903326	0	0.156861	0	0.100492	0	0.0357637	0.0146196
rMAG_344	sbin344_12_OctH	98.29	1.28	0	3137570	34	no	61.2	92.99	86.92	1	2	1	46	d__Bacteria;p__Actinobacteriota;c__Acidimicrobiia;o__Acidimicrobiales;f__Ilumatobacteraceae;g__WLMZ01;s__	10_SepH	6.66205	no	0.9674	0.0246969	0.958338	0.995468	32388.8						18	21	0	0			0	0.72698	0	0.295142	0	0.301	0	0.735611	0	1.10333	0	0.694211	0.0734617	0.482191	0.516638
rMAG_1404	sbin1404_02_MayH	55.34	0.85	0	1788965	61	no	57.4	88.69	52.7	0	0	0	23	d__Bacteria;p__Actinobacteriota;c__Acidimicrobiia;o__Acidimicrobiales;f__Microtrichaceae;g__IMCC26207;s__	02_MayH	1.57403	no	0.774033	0.0094574	0.981903	0.999979	279.491						0	0	0	0			0	0.251026	0	0.0879357	0	0.0468521	0	0.0751284	0	0.10606	0	0.0282145	0	0.0411742	0
rMAG_471	sbin471_24_AprH_circ	99.15	1.28	0	2380848	1	yes	57.6	94.45	94.31	1	1	1	45	d__Bacteria;p__Actinobacteriota;c__Acidimicrobiia;o__Acidimicrobiales;f__UBA8139;g__F1-20-MAGs160;s__	24_AprH	5.975	no	0.990649	0.00198112	0.988302	0.999963	289.813						0	0	0	0			0.0332844	0.152233	0	0.188013	0	0.192482	0	0.227359	0.02213	0.438768	0.0420677	0.296251	0.0313428	0.517678	0.415146
rMAG_708	sbin708_09_SepE	99.15	1.28	0	2360423	2	no	58.1	94.48	93.56	1	1	1	45	d__Bacteria;p__Actinobacteriota;c__Acidimicrobiia;o__Acidimicrobiales;f__UBA8139;g__F1-20-MAGs160;s__F1-20-MAGs160 sp009703275	01_MayE	5.61888	no	0.990273	0.00518679	0.98352	0.998755	3869.65						0	0	0	0			0.812652	0	0.511951	0	0.45388	0	0.0970378	0	0.665292	0	0.781253	0	0.250322	0	0.238727
rMAG_2111	sbin2111_02_MayH	51.65	0	0	2244336	75	no	67.1	85.02	44.84	1	1	1	26	d__Bacteria;p__Actinobacteriota;c__Acidimicrobiia;o__Acidimicrobiales;f__WLNW01;g__WLNW01;s__WLNW01 sp009699605	02_MayH	1.26154	no	0.692823	0.00337181	0.981746	1	24.9517						1	0	0	0			0	0.206546	0	0.16632	0	0.0770717	0	0.0788526	0	0.122505	0	0.0764176	0	0.049187	0.0928646
rMAG_1438	sbin1438_04_JunH	99.15	1.28	0	2375051	1	no	55.4	92.49	95.03	1	1	1	45	d__Bacteria;p__Actinobacteriota;c__Acidimicrobiia;o__IMCC26256;f__IMCC26256;g__IMCC26256;s__	02_MayH	11.2267	yes	0.994881	0.00538885	0.985321	0.999842	7420.47	4055	11953	1534	20	62	5	9	1	0	5	4	0	1.77977	0	1.35069	0	0.962909	0	0.971806	0	0.315782	0	0.0859341	0	0.0391431	0
rMAG_40	sbin40_19_FebE	90.17	0.43	0	1651978	27	no	53.3	92.57	79.81	1	1	1	32	d__Bacteria;p__Actinobacteriota;c__Acidimicrobiia;o__IMCC26256;f__PALSA-555;g__SHUY01;s__SHUY01 sp009694435	02_MayH	8.61329	no	0.955175	0.0140913	0.972753	0.997054	24466.4						14	13	0	0			0	1.3755	0	1.18878	0	0.303527	0	0.654599	0.0214354	0.664893	0.0682438	0.350086	0.0585464	0.660237	0.131433
rMAG_1834	sbin1834_03_JunE	94.79	1.26	66.67	1557308	3	no	61.2	93.55	87.05	1	0	1	45	d__Bacteria;p__Actinobacteriota;c__Actinomycetia;o__Actinomycetales;f__Microbacteriaceae;g__MWH-TA3;s__	03_JunE	2.70567	no	0.920051	0.00528372	0.98507	0.999922	644.06						1	2	0	1			0.362841	0	0.423589	0	0.0317886	0	0	0	0	0	0	0	0	0	0
rMAG_1517	sbin1517_23_AprE	96.49	9.18	17.86	3193169	26	no	56.4	92.97	87.65	1	1	1	61	d__Bacteria;p__Actinobacteriota;c__Actinomycetia;o__Actinomycetales;f__Microbacteriaceae;g__Rhodoluna;s__	23_AprE	25.2744	yes	0.997849	0.00737494	0.978614	0.99993	13823.9	8218	33605	1586	63	670	28	29	3	0	26	3	0.0793013	0	0	0	0	0	0	0	0	0	0	0	0	0	0
rMAG_105	sbin105_07_AugE_circ	90.06	0	0	1323020	1	yes	48.5	94.63	93.74	1	1	1	41	d__Bacteria;p__Actinobacteriota;c__Actinomycetia;o__Actinomycetales;f__Microbacteriaceae;g__Rhodoluna;s__	07_AugE	5.40874	no	0.986357	0.0120437	0.982204	0.999783	10618.9						0	2	0	0			0.263	0	0.113074	0	0.618852	0	0.768211	0	0.23194	0	0.105952	0	0.0514666	0	0
rMAG_1088	sbin1088_03_JunE	67.37	0.59	0	1327583	38	no	61.3	88.38	57.56	0	0	0	32	d__Bacteria;p__Actinobacteriota;c__Actinomycetia;o__Actinomycetales;f__Microbacteriaceae;g__UBA963;s__	01_MayE	1.64908	no	0.767627	0.0114507	0.961608	0.990909	821.041						0	0	0	0			0.239952	0	0.230685	0	0.0897563	0	0	0	0	0	0	0	0	0	0
rMAG_19	sbin19_ccMAG	98.15	0.13	0	3294714	1	no	66.3	93.2	91.95	0	1	1	51	d__Bacteria;p__Actinobacteriota;c__Actinomycetia;o__Mycobacteriales;f__Mycobacteriaceae;g__Mycobacterium;s__Mycobacterium sp903911165	03_JunE	4.05058	no	0.97266	0.00815228	0.975739	0.999644	2996.92						7	11	0	0			0.08578	0.174012	0.644609	0.288741	0.109655	0.362882	0.0385725	0.430334	0.0190188	0.669764	0.0331807	0.257339	0.0922697	0.311134	0.167832
rMAG_150	sbin150_ccMAG	89.79	0	0	1294166	9	no	44.3	94.55	82.33	1	1	1	38	d__Bacteria;p__Actinobacteriota;c__Actinomycetia;o__Nanopelagicales;f__AcAMD-5;g__AcAMD-5;s__AcAMD-5 sp002293025	07_AugE	4.22108	no	0.970008	0.00447728	0.986124	0.997933	3367.42						0	0	0	0			0.0147617	0	0.0340144	0	0.464652	0	0.596713	0	0.579816	0	0.350627	0	0.0822139	0	0.0187986
rMAG_943	sbin943_ccMAG	86.23	0	0	1344022	1	no	38.4	94.33	95.87	1	1	1	35	d__Bacteria;p__Actinobacteriota;c__Actinomycetia;o__Nanopelagicales;f__AcAMD-5;g__ATZT02;s__ATZT02 sp005789325	07_AugE	16.2445	yes	0.986554	0.0168075	0.975464	0.996554	37776.2	9533	37752	1953	47	1487	18	18	0	0	17	1	0.903047	0.0461446	0.77172	0.0257678	1.79379	0.0302961	2.28069	0	2.11105	0.0175331	1.90851	0.0266484	1.07618	0	0.513621
rMAG_70	sbin70_19_FebE	86.23	0.54	100	1350726	6	no	38.4	94.4	96.29	1	1	1	38	d__Bacteria;p__Actinobacteriota;c__Actinomycetia;o__Nanopelagicales;f__AcAMD-5;g__ATZT02;s__ATZT02 sp014190035	01_MayE	44.7594	yes	0.989058	0.0152716	0.981173	0.99886	40275.4	9590	40430	2073	33	2275	10	10	0	0	10	0	6.30582	0.221205	4.36571	0.135986	3.19001	0.148575	1.19091	0.0918094	1.12558	0.081781	1.42166	0.0782824	1.27286	0.0664688	0.89786
rMAG_362	sbin362_19_FebE	91.59	0.79	0	1907139	16	no	52.8	94.08	90.1	1	0	0	46	d__Bacteria;p__Actinobacteriota;c__Actinomycetia;o__Nanopelagicales;f__Nanopelagicaceae;g__GCA-2737595;s__	22_MarH	4.00051	no	0.952716	0.00369929	0.98435	0.998937	1459.78						0	0	1	0			0	0.34277	0	0.347748	0	0.39385	0	0.251013	0.0166659	0.276944	0.037845	0.270888	0.0468273	0.306654	0.257966
rMAG_14	sbin14_09_SepE	85.99	2.35	20	1752978	23	no	50.1	94.43	94.7	1	0	0	57	d__Bacteria;p__Actinobacteriota;c__Actinomycetia;o__Nanopelagicales;f__Nanopelagicaceae;g__IMCC26077;s__	07_AugE	10.7522	yes	0.985393	0.00635353	0.979678	0.99922	9210.04	3319	11792	903	23	108	7	4	1	0	3	1	0	0	0.0526325	0	0.670615	0	1.53171	0	1.01896	0	0.890498	0	0.323984	0	0.14098
rMAG_1139	sbin1139_09_SepE	76	0.53	0	1383803	38	no	50.1	92.77	78.16	0	0	0	40	d__Bacteria;p__Actinobacteriota;c__Actinomycetia;o__Nanopelagicales;f__Nanopelagicaceae;g__IMCC26077;s__	11_OctE	3.96859	no	0.93983	0.0135377	0.969647	0.994747	8929.02						5	4	0	0			0	0	0.0324932	0	0.0681207	0	0.193623	0	0.396802	0	0.654379	0	0.271202	0	0.18561
rMAG_1696	sbin1696_ccMAG	75.75	0.53	100	1244034	15	no	51.5	93.75	87.33	1	1	1	40	d__Bacteria;p__Actinobacteriota;c__Actinomycetia;o__Nanopelagicales;f__Nanopelagicaceae;g__IMCC26077;s__	07_AugE	4.83067	no	0.972793	0.00765497	0.975848	0.998589	4696.82						1	1	0	0			0	0	0	0	0.0445508	0	0.690763	0	0.37668	0	0.31951	0	0.217783	0	0.113175
rMAG_58	sbin58_17_JanE	88.52	0.53	0	1550934	5	no	51.7	94.36	91.82	1	1	1	43	d__Bacteria;p__Actinobacteriota;c__Actinomycetia;o__Nanopelagicales;f__Nanopelagicaceae;g__IMCC26077;s__IMCC26077 sp002284915	07_AugE	16.0516	yes	0.946949	0.0180786	0.968481	0.99686	40317	10876	48206	2434	82	931	13	18	0	0	14	4	0	0	0.157132	0	1.1096	0	2.28204	0	1.83656	0	2.36475	0.0418073	1.20675	0	0.747778
rMAG_1949	sbin1949_05_JulE	60.34	0	0	927211	15	no	47.8	92.7	85.73	1	0	0	23	d__Bacteria;p__Actinobacteriota;c__Actinomycetia;o__Nanopelagicales;f__Nanopelagicaceae;g__MAG-120802;s__	09_SepE	7.85354	no	0.913399	0.0243354	0.964393	0.995107	33346.2						6	12	0	0			0	0	0.0707317	0	0.594798	0	1.10054	0	1.21754	0	0.862985	0	0.388715	0	0.0391353
rMAG_28	sbin28_ccMAG	82.12	0	0	1254994	1	no	44.1	94.65	93.77	1	1	1	40	d__Bacteria;p__Actinobacteriota;c__Actinomycetia;o__Nanopelagicales;f__Nanopelagicaceae;g__MAG-120802;s__MAG-120802 sp003569145	05_JulE	413.786	yes	0.994331	0.0257718	0.973474	0.999704	70112.7	15069	65333	3039	140	4410	44	29	0	0	26	3	5.30149	1.66643	24.3961	1.2125	59.1553	1.67717	51.2554	1.50722	60.5283	1.44595	44.072	1.6419	52.6383	1.28413	20.4367
rMAG_2564	sbin2564_05_JulE	72.73	0	0	811563	13	no	41.8	96	95.49	0	0	0	19	d__Bacteria;p__Actinobacteriota;c__Actinomycetia;o__Nanopelagicales;f__Nanopelagicaceae;g__Nanopelagicus;s__	05_JulE	66.9973	yes	0.99348	0.0164623	0.977812	0.999956	42639.9	6879	25508	1180	43	995	6	6	0	0	6	0	3.39826	0.218792	3.91456	0.102827	9.58544	0.12439	5.70915	0.0709029	4.60194	0.0809105	3.07735	0.0997039	2.50894	0.0679824	0.938276
rMAG_1368	sbin1368_21_MarE	68.97	0	0	766692	21	no	42.3	94.57	93.98	1	1	0	24	d__Bacteria;p__Actinobacteriota;c__Actinomycetia;o__Nanopelagicales;f__Nanopelagicaceae;g__Nanopelagicus;s__	21_MarE	7.83791	no	0.989812	0.0115885	0.972385	0.999671	16366.4						1	1	0	0			0.694306	0.924053	0.15825	0.565982	0.0635278	0.832991	0.0553131	0.644533	0.200448	0.692834	0.305758	0.662997	0.301537	0.707523	0.407016
rMAG_102	sbin102_07_AugE	68.1	0	0	700603	18	no	40.3	94.66	94.8	1	1	0	19	d__Bacteria;p__Actinobacteriota;c__Actinomycetia;o__Nanopelagicales;f__Nanopelagicaceae;g__Nanopelagicus;s__	21_MarE	99.5283	yes	0.994636	0.031499	0.961918	0.998417	88318.2	11872	44196	2427	83	3298	10	15	0	0	11	4	10.9758	3.58861	6.0803	2.01947	4.2551	2.80694	2.985	2.2195	6.07478	2.42438	9.30565	2.55358	9.01509	2.57523	7.78976
rMAG_50	sbin50_21_MarE	62.07	0	0	840010	33	no	41.3	94.5	91.82	0	1	1	25	d__Bacteria;p__Actinobacteriota;c__Actinomycetia;o__Nanopelagicales;f__Nanopelagicaceae;g__Nanopelagicus;s__Nanopelagicus sp000294575	03_JunE	44.0627	yes	0.979242	0.0183637	0.968659	0.998716	44148.3	7188	27542	1425	48	882	20	7	0	0	7	0	4.8176	0.084675	6.64223	0.0408211	2.02102	0.0467742	1.25728	0.0273308	1.44899	0.0307008	1.4315	0.0361228	1.66377	0.0305128	0.539156
rMAG_486	sbin486_ccMAG	79.05	0	0	1238972	6	no	41.5	93.85	94.71	1	1	0	43	d__Bacteria;p__Actinobacteriota;c__Actinomycetia;o__Nanopelagicales;f__Nanopelagicaceae;g__Nanopelagicus;s__Nanopelagicus sp000378865	21_MarE	53.1511	yes	0.983552	0.0178326	0.969639	0.999736	45344.9	12002	39603	2245	63	2268	20	21	0	0	21	0	1.71435	5.57637	0.495691	3.41986	0.479475	5.16703	0.368096	5.07447	0.88003	5.45913	1.26873	4.35555	1.37163	5.62389	2.57961
rMAG_32	sbin32_15_DecE	76.52	0.53	0	1077095	11	no	40.8	95.14	97.01	1	1	0	25	d__Bacteria;p__Actinobacteriota;c__Actinomycetia;o__Nanopelagicales;f__Nanopelagicaceae;g__Nanopelagicus;s__Nanopelagicus sp001437855	05_JulE	127.962	yes	0.988587	0.0209245	0.973341	0.999873	57343.1	11998	44710	2518	44	2494	17	13	0	0	12	1	4.79658	0.349995	4.75146	0.168035	18.3562	0.195845	17.2394	0.139882	13.5216	0.161505	13.0645	0.243519	8.31844	0.151249	4.29131
rMAG_1112	sbin1112_ccMAG	80.17	0	0	1168214	8	no	41.2	93.75	94.98	1	1	1	35	d__Bacteria;p__Actinobacteriota;c__Actinomycetia;o__Nanopelagicales;f__Nanopelagicaceae;g__Nanopelagicus;s__Nanopelagicus sp003569185	01_MayE	167.865	yes	0.951464	0.0205271	0.970253	0.999682	53757.3	10387	47440	2264	53	2656	9	10	0	1	9	1	23.7406	1.87673	15.3579	0.935138	11.1547	1.21999	8.38462	0.928737	11.8839	1.03243	12.0838	1.01111	15.6577	1.00368	9.21179
rMAG_1107	sbin1107_ccMAG	74.14	0	0	989356	19	no	40.4	94.79	94.14	1	1	1	24	d__Bacteria;p__Actinobacteriota;c__Actinomycetia;o__Nanopelagicales;f__Nanopelagicaceae;g__Nanopelagicus;s__Nanopelagicus sp009700155	05_JulE	26.4245	yes	0.990749	0.0109457	0.974526	0.999576	27095.4	5262	19805	1156	20	564	8	6	0	0	6	0	1.96907	0.057773	2.80723	0.0256111	3.78774	0.0334598	1.77037	0	1.42134	0	1.10031	0.03551	0.961802	0	0.37631
rMAG_745	sbin745_01_MayE	88.26	1.4	87.5	1430374	5	no	47.6	94.52	96.33	1	1	1	40	d__Bacteria;p__Actinobacteriota;c__Actinomycetia;o__Nanopelagicales;f__Nanopelagicaceae;g__Planktophila;s__	01_MayE	20.6321	yes	0.994415	0.0156211	0.97295	0.999801	37075.6	7975	42036	1966	46	1009	7	15	0	0	11	4	2.93022	0.0316963	1.32292	0.0171332	0.117916	0.0228106	0.0819459	0	0.132727	0	0.114908	0	0.231121	0	0.139079
rMAG_1147	sbin1147_23_AprE	88.04	4.12	60	1421348	12	no	47.9	93.77	92.74	1	1	1	37	d__Bacteria;p__Actinobacteriota;c__Actinomycetia;o__Nanopelagicales;f__Nanopelagicaceae;g__Planktophila;s__	23_AprE	6.59523	no	0.976721	0.00288056	0.980413	0.999675	1744.12						2	4	0	0			0.319025	0	0	0	0	0	0	0	0	0	0	0	0	0	0
rMAG_1479	sbin1479_ccMAG	86.42	0	0	1377130	6	no	48.5	93.23	93.14	1	2	1	40	d__Bacteria;p__Actinobacteriota;c__Actinomycetia;o__Nanopelagicales;f__Nanopelagicaceae;g__Planktophila;s__	21_MarE	8.28237	no	0.95515	0.00498502	0.979826	0.996096	8623.73						3	5	0	0			0.171351	0	0.356524	0	0.141574	0	0.0952781	0	0.163243	0	0.24126	0	0.614253	0	0.447043
rMAG_478	sbin478_11_OctE	86.32	0.53	50	1436936	18	no	48.1	91.96	80.89	1	1	1	38	d__Bacteria;p__Actinobacteriota;c__Actinomycetia;o__Nanopelagicales;f__Nanopelagicaceae;g__Planktophila;s__	01_MayE	10.2059	yes	0.932609	0.023573	0.9554	0.990356	43661	9840	49203	2370	73	1252	5	5	0	0	4	1	1.44974	0.0271002	1.26253	0	1.11902	0	1.0762	0	0.542328	0	0.441871	0	0.997243	0	0.485511
rMAG_561	sbin561_05_JulE	86.1	0.53	100	1328829	10	no	47.9	94.9	97	0	1	0	37	d__Bacteria;p__Actinobacteriota;c__Actinomycetia;o__Nanopelagicales;f__Nanopelagicaceae;g__Planktophila;s__	03_JunE	11.5768	yes	0.992256	0.00685247	0.976579	0.999427	11533.5	2959	11401	795	10	161	3	9	1	0	6	3	0.937101	0	1.75873	0	1.35788	0	0.403755	0	0.45336	0	0.520831	0	1.34026	0	0.410023
rMAG_2446	sbin2446_03_JunE	85.44	1.78	33.33	1342874	7	no	48.9	94.76	95.25	0	0	0	36	d__Bacteria;p__Actinobacteriota;c__Actinomycetia;o__Nanopelagicales;f__Nanopelagicaceae;g__Planktophila;s__	03_JunE	10.7998	yes	0.989315	0.00645326	0.986039	0.999915	7358.84	1251	8313	278	7	33	0	0	0	0			0.21557	0	1.64218	0	0.100101	0	0.0290261	0	0.0335339	0	0.0628329	0	0.142528	0	0.141318
rMAG_543	sbin543_11_OctE	84.49	1.62	42.86	1522708	14	no	48.1	92.99	94.64	1	0	1	36	d__Bacteria;p__Actinobacteriota;c__Actinomycetia;o__Nanopelagicales;f__Nanopelagicaceae;g__Planktophila;s__	11_OctE	7.35445	no	0.975954	0.00474938	0.98484	0.999651	4061.19						0	4	2	0			0.743208	0	0.833929	0	0.298768	0	0.462744	0	0.921574	0	1.20999	0	0.649373	0	0.095833
rMAG_54	sbin54_20_FebH	83.88	1.58	33.33	1480440	24	no	47.4	94.3	91.3	1	0	1	40	d__Bacteria;p__Actinobacteriota;c__Actinomycetia;o__Nanopelagicales;f__Nanopelagicaceae;g__Planktophila;s__	14_NovH	44.2102	yes	0.974721	0.0240808	0.966478	0.999377	59693.1	17628	64296	3372	101	2975	45	40	0	0	36	4	0.180223	2.17171	0	2.31416	0	3.9627	0	5.26376	0.0333439	6.19974	0.0679464	4.43224	0.184602	6.53485	0.711245
rMAG_95	sbin95_ccMAG	82.05	0.53	100	1147792	4	no	44.8	94.53	90.97	1	1	1	37	d__Bacteria;p__Actinobacteriota;c__Actinomycetia;o__Nanopelagicales;f__Nanopelagicaceae;g__Planktophila;s__	23_AprE	7.35388	no	0.956007	0.0199975	0.962628	0.992542	29656.9						1	3	0	0			0.37599	0	0.218555	0	0.150956	0	0.0803155	0	0.200292	0	0.558759	0	0.608936	0	0.368435
rMAG_96	sbin96_22_MarH	76.03	0	0	1236478	30	no	46.4	94.85	90.65	1	0	0	27	d__Bacteria;p__Actinobacteriota;c__Actinomycetia;o__Nanopelagicales;f__Nanopelagicaceae;g__Planktophila;s__	23_AprE	47.1674	yes	0.970367	0.0223057	0.960397	0.99754	58007.5	9758	56655	2436	60	2816	47	34	0	0	25	9	3.49728	0.0481716	2.8821	0.0356838	0.687882	0.0503803	1.64557	0.0537552	2.63267	0.0588017	0.896675	0.0473813	2.38324	0.0489144	0.822785
rMAG_2710	sbin2710_23_AprE	74.3	3.54	61.54	1319197	22	no	45.9	93.1	83.37	0	0	0	37	d__Bacteria;p__Actinobacteriota;c__Actinomycetia;o__Nanopelagicales;f__Nanopelagicaceae;g__Planktophila;s__	23_AprE	3.42669	no	0.916036	0.0171801	0.970295	0.99803	6044.59						1	0	0	0			0.258596	0.0585723	0	0.0566214	0	0.0798513	0	0.090977	0	0.0930084	0	0.0701897	0.0630274	0.0924996	0.0972804
rMAG_175	sbin175_23_AprE	68.63	1.18	0	1045777	33	no	47.3	93.06	76.67	1	0	0	31	d__Bacteria;p__Actinobacteriota;c__Actinomycetia;o__Nanopelagicales;f__Nanopelagicaceae;g__Planktophila;s__	01_MayE	3.55496	no	0.921368	0.00687623	0.967217	0.994968	3792.4						1	2	0	0			0.506801	0.139796	0	0.0870479	0	0.128692	0	0.106004	0.0167137	0.10497	0	0.076533	0.0179387	0.108422	0.0217741
rMAG_1547	sbin1547_03_JunE	65.31	1.76	66.67	993343	21	no	47.7	93.91	87.9	0	0	0	27	d__Bacteria;p__Actinobacteriota;c__Actinomycetia;o__Nanopelagicales;f__Nanopelagicaceae;g__Planktophila;s__	03_JunE	7.96457	no	0.956776	0.0245772	0.957534	0.992331	37842.9						15	10	0	0			0.641383	0	1.20602	0	0.144734	0	0.098449	0	0.143506	0	0.154435	0	0.291304	0	0.0961676
rMAG_700	sbin700_21_MarE	62.25	2.11	0	1005988	11	no	45.2	94.41	91.68	0	1	1	32	d__Bacteria;p__Actinobacteriota;c__Actinomycetia;o__Nanopelagicales;f__Nanopelagicaceae;g__Planktophila;s__	23_AprE	10.424	yes	0.936361	0.0115567	0.964032	0.996226	21098.7	3527	16662	832	16	188	6	5	0	0	3	2	0.452036	0.0320968	0.0831702	0.0194986	0.0577541	0.024128	0.0350146	0.0200783	0.0979895	0.0186344	0.154219	0.02482	0.191455	0.0170816	0.179625
rMAG_950	sbin950_01_MayE	62.07	0	0	863446	45	no	45.4	90.05	74.37	0	0	0	20	d__Bacteria;p__Actinobacteriota;c__Actinomycetia;o__Nanopelagicales;f__Nanopelagicaceae;g__Planktophila;s__	23_AprE	5.17572	no	0.794721	0.0162907	0.958004	0.991354	15642						8	4	0	0			0.50706	0.0507891	0.0714094	0.0448685	0.0475969	0.0583047	0.0283418	0.0455617	0.0761302	0.044096	0.0972185	0.0395563	0.102303	0.0412566	0.104055
rMAG_1093	sbin1093_16_DecH	58.78	1.72	0	973602	31	no	44.9	91.34	66.89	0	0	0	31	d__Bacteria;p__Actinobacteriota;c__Actinomycetia;o__Nanopelagicales;f__Nanopelagicaceae;g__Planktophila;s__	21_MarE	3.29384	no	0.864115	0.00668893	0.970439	0.99467	3419.26						1	3	0	0			0.251897	0.141277	0	0.145251	0	0.271467	0	0.259025	0.0336807	0.302575	0.0490133	0.237034	0.066845	0.36083	0.0790587
rMAG_2176	sbin2176_17_JanE	58.62	1.72	0	1456752	39	no	45.6	91.44	70.47	1	0	1	28	d__Bacteria;p__Actinobacteriota;c__Actinomycetia;o__Nanopelagicales;f__Nanopelagicaceae;g__Planktophila;s__	17_JanE	2.04648	no	0.824036	0.0189486	0.973843	0.998707	1795.09						0	0	0	0			0.0939639	0.0240268	0	0.0220613	0	0.0287139	0	0.0261186	0.0316386	0.0287175	0.0259082	0.0221712	0.0978081	0.0266737	0.187449
rMAG_31	sbin31_ccMAG	87.29	0.83	14.29	1378641	3	no	46	94.6	96.14	1	1	1	34	d__Bacteria;p__Actinobacteriota;c__Actinomycetia;o__Nanopelagicales;f__Nanopelagicaceae;g__Planktophila;s__Planktophila sp003569265	22_MarH	303.028	yes	0.988874	0.0138532	0.979872	0.99982	32681.5	8755	33137	2011	113	1040	32	22	1	0	20	2	8.43488	10.363	1.10004	7.43987	1.12556	12.0249	0.855084	14.8804	2.60116	14.7875	5.52599	10.3031	19.2939	13.5631	18.1449
rMAG_1020	sbin1020_03_JunE	73.74	0	0	1117095	5	no	44.8	94.65	96.1	1	0	1	37	d__Bacteria;p__Actinobacteriota;c__Actinomycetia;o__Nanopelagicales;f__Nanopelagicaceae;g__Planktophila;s__Planktophila sp014190015	03_JunE	8.69879	no	0.990079	0.00974605	0.980454	0.999608	12382.1						2	3	0	0			1.1368	0	1.31298	0	0.56475	0	0.0563842	0	0.117192	0	0.205141	0	0.184686	0	0.104258
rMAG_650	sbin650_17_JanE	86.15	0	0	1389433	9	no	45.4	94.6	93.5	1	0	1	38	d__Bacteria;p__Actinobacteriota;c__Actinomycetia;o__Nanopelagicales;f__Nanopelagicaceae;g__Planktophila;s__Planktophila sp903932885	21_MarE	18.5974	yes	0.976047	0.00526531	0.98136	0.997288	12119.3	3143	12703	874	17	102	6	5	0	0	4	1	0.803517	0.0353924	0.512851	0.0325301	0.310389	0.0601342	0.124056	0.0587405	0.265009	0.0686788	0.427785	0.0593269	1.05037	0.0756646	0.52417
rMAG_435	sbin435_ccMAG	80.8	0	0	1307312	9	no	45.2	93.44	89.38	1	0	1	32	d__Bacteria;p__Actinobacteriota;c__Actinomycetia;o__Nanopelagicales;f__Nanopelagicaceae;g__QYPT01;s__	16_DecH	4.16258	no	0.960385	0.00401483	0.983122	0.998468	1852.66						2	1	1	0			0	0.408606	0	0.373162	0	0.559429	0	0.448286	0	0.493979	0.0500243	0.421304	0.0875169	0.552326	0.170465
rMAG_1589	sbin1589_ccMAG	74.05	1.68	33.33	1342199	14	no	50.2	91.25	64.66	0	0	0	37	d__Bacteria;p__Actinobacteriota;c__Actinomycetia;o__Nanopelagicales;f__Nanopelagicaceae;g__SYAN01;s__SYAN01 sp005787575	13_NovE	2.11211	no	0.851617	0.00883454	0.978526	0.995991	824.766						0	0	0	0			0	0	0	0	0	0	0.0175073	0	0.087367	0	0.275497	0	0.300694	0	0.131012
rMAG_1098	sbin1098_07_AugE	90.8	0.7	0	1548360	2	no	43.7	93.93	95.8	0	1	1	39	d__Bacteria;p__Actinobacteriota;c__Actinomycetia;o__Nanopelagicales;f__Nanopelagicaceae;g__UBA3012;s__	07_AugE	5.2107	no	0.986358	0.00874746	0.983713	0.999889	5055.03						3	0	1	0			0.0945437	0.0322224	0.256033	0.0201558	0.44737	0.0237706	0.735314	0	0.470379	0.0203494	0.237344	0.023037	0.191103	0.0202011	0.142685
rMAG_301	sbin301_ccMAG_circ	90.63	0.53	0	1527975	1	yes	43.6	94.64	97.79	1	1	1	42	d__Bacteria;p__Actinobacteriota;c__Actinomycetia;o__Nanopelagicales;f__Nanopelagicaceae;g__UBA3012;s__UBA3012 sp014190175	24_AprH	15.6808	yes	0.996727	0.00865073	0.983459	0.999524	16757.5	5332	18935	1094	14	230	8	17	1	0	15	2	0.0802675	1.0506	0	0.706701	0	1.09246	0	1.08451	0.0543608	1.25517	0.200692	1.24483	0.231001	1.66577	0.632476
rMAG_231	sbin231_06_JulH	90.54	0.53	0	1503622	6	no	43.8	95.19	96.93	1	1	1	40	d__Bacteria;p__Actinobacteriota;c__Actinomycetia;o__Nanopelagicales;f__Nanopelagicaceae;g__UBA7398;s__UBA7398 sp014190155	14_NovH	40.7473	yes	0.996894	0.00744007	0.980246	0.99992	19069.3	6427	20273	1249	37	687	23	19	0	0	18	1	0.0362042	1.90779	0	1.83354	0	3.72566	0	4.35408	0.0593952	4.72086	0.16337	4.42942	0.301622	5.99796	1.30357
rMAG_2615	sbin2615_07_AugE	70.73	0.72	0	1994175	38	no	68.9	86.21	50.47	1	1	1	39	d__Bacteria;p__Actinobacteriota;c__Actinomycetia;o__Nanopelagicales;f__S36-B12;g__;s__	07_AugE	1.18067	no	0.680614	0.00874287	0.977258	1	78.7293						0	0	0	0			0	0	0	0	0.0167696	0	0.175845	0	0.0514528	0	0	0	0	0	0
rMAG_1202	sbin1202_ccMAG	86.68	2.7	20	2507261	16	no	56.7	92.52	88.66	1	1	1	42	d__Bacteria;p__Actinobacteriota;c__Actinomycetia;o__Nanopelagicales;f__S36-B12;g__GCA-2737125;s__	06_JulH	3.94082	no	0.939219	0.0108179	0.969295	0.996243	5996.18						3	2	0	0			0	0.518168	0	0.517828	0	0.648894	0	0.473407	0	0.573128	0.0172807	0.520202	0.0238692	0.501453	0.11547
rMAG_202	sbin202_08_AugH	95.19	0	0	2441006	1	no	58.7	93.12	93.48	1	1	1	47	d__Bacteria;p__Actinobacteriota;c__Actinomycetia;o__Nanopelagicales;f__S36-B12;g__GCA-2737125;s__GCA-2737125 sp014190275	18_JanH	15.5315	yes	0.985677	0.00495916	0.983876	0.99936	6714.85	4630	10116	1531	29	85	21	27	1	0	22	5	0	1.10061	0	1.02124	0	1.70318	0	1.69012	0	1.65854	0.0511387	1.87878	0.0833427	1.86548	0.415201
rMAG_660	sbin660_22_MarH	76.5	0.68	0	1332554	22	no	57.4	91.74	76.96	1	1	1	40	d__Bacteria;p__Actinobacteriota;c__Actinomycetia;o__Nanopelagicales;f__UBA12327;g__AcAMD-2;s__AcAMD-2 sp000754455	22_MarH	2.16967	no	0.873231	0.0119532	0.976588	0.99998	794.715						0	0	0	0			0.0169463	0.0360199	0.0318414	0.0357541	0	0	0	0	0.0483467	0	0.0230734	0	0.0288167	0	0.203544
rMAG_198	sbin198_01_MayE	92.36	0	0	1645938	3	no	48.2	93.72	95.89	1	1	1	40	d__Bacteria;p__Actinobacteriota;c__Actinomycetia;o__Nanopelagicales;f__UBA5976;g__UBA5976;s__	21_MarE	35.7266	yes	0.990485	0.0206536	0.96859	0.999082	54113.2	12805	69035	4049	70	3108	34	39	1	1	29	10	1.63177	0.0816095	0.62977	0.0636289	1.18436	0.0802245	0.718839	0.0399544	1.72618	0.0360982	1.43756	0.036277	0.670014	0.0214963	1.15486
rMAG_654	sbin654_ccMAG	89.1	0	0	1735539	8	no	48.1	93.32	90.97	1	1	0	43	d__Bacteria;p__Actinobacteriota;c__Actinomycetia;o__Nanopelagicales;f__UBA5976;g__UBA5976;s__	23_AprE	16.3843	yes	0.992219	0.0111168	0.967887	0.998981	23160.5	7414	30368	2057	42	315	12	22	2	0	17	5	0.0601144	0	0.0733438	0	0.064707	0	0.0386689	0	0.0893047	0	0.140758	0	0.0924256	0	0.185083
rMAG_5	sbin5_22_MarH	97.41	0	0	1903036	2	no	66.9	92.7	85.6	1	1	1	48	d__Bacteria;p__Actinobacteriota;c__Thermoleophilia;o__Ga0077560;f__Ga0077560;g__SYFI01;s__	22_MarH	6.9172	no	0.99062	0.0108024	0.976438	0.999961	9997.71						3	9	0	0			0	0.129041	0	0.299403	0	0.140746	0	0.138072	0	0.201019	0	0.144787	0	0.160963	0.116381
rMAG_694	sbin694_ccMAG	71.85	0.57	100	1796364	29	no	70.5	86.89	54.76	0	1	0	42	d__Bacteria;p__Actinobacteriota;c__Thermoleophilia;o__Ga0077560;f__Ga0077560;g__SYFI01;s__	15_DecE	1.38271	no	0.711306	0.00953384	0.967594	0.996219	276.113						0	0	0	0			0	0	0	0.0282109	0.0812107	0	0.139479	0	0.122061	0	0.12274	0	0.104278	0	0.204092
rMAG_614	sbin614_07_AugE	84.3	0.86	100	2258826	23	no	74.2	89.75	75.8	1	1	1	47	d__Bacteria;p__Actinobacteriota;c__Thermoleophilia;o__Gaiellales;f__F1-60-MAGs149;g__F1-60-MAGs149;s__	07_AugE	1.73006	no	0.801137	0.0109101	0.970074	0.999989	436.51						1	0	0	0			0	0	0	0	0.0885378	0	0.265755	0	0.0920531	0	0.112903	0	0.0142315	0	0
rMAG_1044	sbin1044_20_FebH	81.75	0.86	0	2138370	39	no	64.2	88.89	68.89	1	1	1	43	d__Bacteria;p__Actinobacteriota;c__Thermoleophilia;o__Gaiellales;f__F1-60-MAGs149;g__F1-60-MAGs149;s__	04_JunH	2.11516	no	0.810508	0.0186806	0.952043	0.990168	2701.12						0	1	0	0			0	0.109767	0	0.324396	0	0.0366247	0	0.102393	0	0.0722617	0	0.0366061	0.0623855	0.102752	0.137361
rMAG_438	sbin438_ccMAG	95.3	0	0	1902292	3	no	63.8	94.53	93.51	1	1	1	45	d__Bacteria;p__Actinobacteriota;c__Thermoleophilia;o__Solirubrobacterales;f__Solirubrobacteraceae;g__F1-60-MAGs163;s__	02_MayH	10.9112	yes	0.996031	0.00880049	0.974522	0.998964	11731.6	4498	16539	1084	32	164	8	12	0	0	11	1	0	1.76718	0	0.773176	0	0.205071	0	0.357924	0	0.413942	0	0.215275	0.0194312	0.379474	0.0424858
rMAG_386	sbin386_07_AugE	95.37	0.93	100	3737080	11	no	53.3	90.83	87.19	2	4	4	55	d__Bacteria;p__Armatimonadota;c__Armatimonadia;o__Armatimonadales;f__Armatimonadaceae;g__CAIRTT01;s__	07_AugE	3.95259	no	0.959225	0.012907	0.979014	0.999964	6019.67						0	8	0	0			0	0	0	0	0.158623	0	0.565772	0	0.392932	0	0.131421	0	0.304319	0	0.0725913
rMAG_612	sbin612_ccMAG	87.04	0.93	100	3314074	7	no	54.1	89.84	80.05	3	5	4	45	d__Bacteria;p__Armatimonadota;c__Armatimonadia;o__Armatimonadales;f__Armatimonadaceae;g__CAIRTT01;s__	22_MarH	3.76775	no	0.953441	0.0059069	0.974311	0.9972	2818.59						2	1	1	0			0.530422	0.0803371	0.0904611	0.020797	0	0	0	0.0319089	0	0.0204848	0	0	0	0	0.0237787
rMAG_3118	sbin3118_02_MayH	77.13	0.31	100	3244312	42	no	53.4	90.38	73.11	3	3	3	39	d__Bacteria;p__Armatimonadota;c__Armatimonadia;o__Armatimonadales;f__Armatimonadaceae;g__CAIRTT01;s__	02_MayH	2.52037	no	0.90256	0.00480019	0.985901	0.999887	552.66						1	0	0	0			0.059714	0.397721	0	0.0825643	0	0	0	0.0425129	0	0.0314369	0	0	0	0	0
rMAG_297	sbin297_05_JulE	83.63	2.31	33.33	2742660	37	no	47.7	90.72	83.12	0	1	1	41	d__Bacteria;p__Armatimonadota;c__Fimbriimonadia;o__Fimbriimonadales;f__Fimbriimonadaceae;g__Fimbriimonas;s__	09_SepE	3.76741	no	0.905807	0.0170484	0.970186	0.994524	9922.85						2	4	0	0			0	0	0.163111	0	0.530622	0	0.416505	0	0.592076	0	0.0676188	0	0	0	0
rMAG_2874	sbin2874_07_AugE	56.46	0.1	0	1818475	49	no	32.8	85.74	39.82	0	0	0	22	d__Bacteria;p__Bacteroidota;c__Bacteroidia;o__AKYH767;f__B-17BO;g__;s__	07_AugE	1.56747	no	0.766807	0.0149122	0.98033	0.999361	499.319						0	0	0	0			0	0	0	0	0.0713124	0	0.221636	0	0.0996356	0	0	0	0	0	0
rMAG_602	sbin602_10_SepH	97.54	0.48	0	3054278	5	no	33	91.02	93.62	0	2	2	34	d__Bacteria;p__Bacteroidota;c__Bacteroidia;o__AKYH767;f__B-17BO;g__AM-1111;s__	10_SepH	13.172	yes	0.997592	0.00217556	0.990213	0.999987	1716.94	1856	2535	801	13	39	3	10	0	0	7	3	0	0.131233	0	0.128701	0	0.165867	0	1.05265	0	2.13924	0	1.61409	0	1.02343	0.154793
rMAG_242	sbin242_13_NovE	88.57	0.95	0	2254295	2	no	30.5	92.07	93.92	1	2	2	29	d__Bacteria;p__Bacteroidota;c__Bacteroidia;o__AKYH767;f__B-17BO;g__UBA2475;s__	15_DecE	15.9379	yes	0.99392	0.00308059	0.988254	0.999874	3906.32	2976	4975	818	4	33	6	7	1	1	5	2	0	0.228946	0	0.360313	0	0.0678875	0	0.177976	0.0255174	0.220929	0.387812	0.146243	1.34271	0.277973	2.2388
rMAG_1290	sbin1290_11_OctE	62.48	0.95	0	2912437	95	no	36.4	79.37	29.35	0	1	0	29	d__Bacteria;p__Bacteroidota;c__Bacteroidia;o__AKYH767;f__B-17BO;g__UBA2475;s__	11_OctE	1.30172	no	0.7013	0.00645449	0.988511	0.999401	175.111						0	0	0	0			0	0	0	0	0	0	0	0	0	0	0.21477	0	0.0173517	0	0.0213317
rMAG_744	sbin744_11_OctE	96.67	0	0	2421186	2	no	37.6	92.23	89.62	2	3	2	41	d__Bacteria;p__Bacteroidota;c__Bacteroidia;o__AKYH767;f__B-17BO;g__UBA2475;s__UBA2475 sp009927275	05_JulE	4.68666	no	0.939078	0.00645043	0.982492	0.997126	5581.56						1	7	0	0			0	0	0	0	0.675762	0	0.110414	0	0.548006	0	0.752755	0	0.285937	0	0.0740842
rMAG_3301	sbin3301_13_NovE	98.1	2.86	0	3647275	17	no	38.2	91.83	89.75	1	1	1	40	d__Bacteria;p__Bacteroidota;c__Bacteroidia;o__AKYH767;f__JACCXN01;g__;s__	13_NovE	7.75698	no	0.993999	0.00335499	0.981206	0.999901	3299.72						8	8	1	1			0.64326	0	0.127586	0	0	0	0	0.020381	0	0	0.0182427	0	1.09598	0	0.0420948
rMAG_304	sbin304_20_FebH	98.41	1.11	0	2772817	5	no	36.1	91.95	94.72	1	1	1	34	d__Bacteria;p__Bacteroidota;c__Bacteroidia;o__AKYH767;f__Palsa-965;g__GCA-2737665;s__GCA-2737665 sp002737665	04_JunH	37.6161	yes	0.991075	0.00271389	0.990367	0.999852	3877.28	3615	5357	1647	3	129	21	17	1	0	13	4	0	3.78578	0	5.57764	0	1.54527	0	0.933047	0	1.78202	0	1.1997	0.0228528	2.42439	0.355403
rMAG_3871	sbin3871_21_MarE	69.35	1.96	12.5	2680916	88	no	34.2	85.99	56.84	0	0	0	24	d__Bacteria;p__Bacteroidota;c__Bacteroidia;o__AKYH767;f__UBA4408;g__CAIKXD01;s__	21_MarE	2.22172	no	0.86138	0.00182125	0.989262	0.999749	92.5057						0	0	0	0			0.123736	0	0	0	0	0.0242421	0	0.12035	0	0.049006	0	0	0	0.0177708	0
rMAG_160	sbin160_24_AprH	99.05	0.71	0	2820069	5	no	36.2	92.13	89.45	1	1	1	34	d__Bacteria;p__Bacteroidota;c__Bacteroidia;o__AKYH767-A;f__OLB10;g__CAINEC01;s__	17_JanE	9.51363	no	0.97801	0.00700287	0.983711	0.998872	10648.7						9	14	2	0			0.0997901	0.392465	0	0.177984	0.0300957	0.221271	0.146682	0.593959	0.108063	0.941014	0.210229	0.41551	0	0.4066	0.133888
rMAG_3033	sbin3033_09_SepE	86.65	1.9	0	2614623	43	no	49.9	91.39	73.74	0	1	1	28	d__Bacteria;p__Bacteroidota;c__Bacteroidia;o__AKYH767-A;f__OLB10;g__CAINEC01;s__	09_SepE	2.39978	no	0.885616	0.00816796	0.982829	0.999818	886.935						0	4	0	0			0	0	0	0	0.279354	0	0.0802826	0	0.378175	0	0.0757209	0	0	0	0
rMAG_1756	sbin1756_13_NovE	81.15	1.19	0	3085489	50	no	44	89.44	79.32	1	0	0	26	d__Bacteria;p__Bacteroidota;c__Bacteroidia;o__AKYH767-A;f__OLB10;g__CAINEC01;s__	13_NovE	3.0363	no	0.929361	0.00458584	0.986711	0.999923	853.998						2	0	0	0			0	0	0	0	0.0242949	0	0.0187464	0.0209709	0.0774466	0.027769	0	0	0.433258	0.0305997	0.0559214
rMAG_272	sbin272_ccMAG	92.33	0.95	0	3337463	24	no	37.8	86.14	77.26	0	1	0	32	d__Bacteria;p__Bacteroidota;c__Bacteroidia;o__AKYH767-A;f__OLB10;g__CAINEC01;s__CAINEC01 sp903922455	10_SepH	3.19967	no	0.920446	0.00262981	0.98621	0.998325	793.717						0	1	0	0			0	0.18638	0	0.0511077	0	0.146786	0	0.319316	0	0.521145	0	0.115075	0	0	0.125913
rMAG_156	sbin156_21_MarE_circ	99.01	0	0	2074056	1	yes	35.2	94.1	95.63	2	2	2	34	d__Bacteria;p__Bacteroidota;c__Bacteroidia;o__Chitinophagales;f__Chitinophagaceae;g__CAIWHF01;s__	21_MarE	8.40976	no	0.998015	0.00164024	0.990051	0.999906	418.986						1	0	1	0			0.5741	0	0.0472395	0	0	0	0.0249833	0	0.0653058	0	0.108294	0	0.0527067	0	0.103051
rMAG_278	sbin278_ccMAG	85.63	0.89	25	2725578	39	no	33.9	86.05	59.91	0	1	0	28	d__Bacteria;p__Bacteroidota;c__Bacteroidia;o__Chitinophagales;f__Chitinophagaceae;g__CAIXQW01;s__CAIXQW01 sp903921675	23_AprE	2.74611	no	0.888256	0.00452609	0.984657	0.999257	938.15						3	3	0	0			0.0720485	0	0	0	0	0	0	0	0	0	0	0	0	0	0
rMAG_1749	sbin1749_13_NovE	80.72	0.49	0	2840237	69	no	40.6	85.44	64.58	0	0	0	25	d__Bacteria;p__Bacteroidota;c__Bacteroidia;o__Chitinophagales;f__Chitinophagaceae;g__Ferruginibacter;s__	13_NovE	2.72417	no	0.89956	0.00235563	0.988195	0.99979	309.129						0	1	1	0			0	0	0	0	0	0	0	0	0.275635	0	0.156519	0	0.387087	0.0469058	0.0242614
rMAG_203	sbin203_ccMAG	96.51	1.48	0	2341138	14	no	33.8	86.9	72.74	2	1	2	35	d__Bacteria;p__Bacteroidota;c__Bacteroidia;o__Chitinophagales;f__Chitinophagaceae;g__Ferruginibacter;s__Ferruginibacter sp903837525	23_AprE	3.12073	no	0.905111	0.00983347	0.974563	0.997345	3600.39						0	1	2	0			0	0.301544	0	0.378978	0	0.148583	0	0.111081	0	0.123026	0	0.0361698	0	0.0531324	0
rMAG_3836	sbin3836_13_NovE	98.52	0	0	2983343	25	no	35.7	88.71	85.95	2	4	2	37	d__Bacteria;p__Bacteroidota;c__Bacteroidia;o__Chitinophagales;f__Chitinophagaceae;g__Flavipsychrobacter;s__	13_NovE	5.96944	no	0.967764	0.00809965	0.980119	0.999897	8336.62						0	0	0	0			0	0	0	0	0	0	0	0	0.024482	0	0.0721061	0	0.840103	0	0
rMAG_3923	sbin3923_07_AugE	97.04	0.26	0	2219626	1	no	52.7	94.14	93.33	1	1	1	38	d__Bacteria;p__Bacteroidota;c__Bacteroidia;o__Chitinophagales;f__Chitinophagaceae;g__JJ008;s__	07_AugE	5.68529	no	0.9939	0.00158254	0.989593	0.999976	68.48						0	0	0	0			0	0	0	0	0	0	0.817506	0	0.0153862	0	0	0	0	0	0
rMAG_1900	sbin1900_09_SepE	67.98	0	0	1676567	25	no	47.8	92.1	78.53	1	0	0	25	d__Bacteria;p__Bacteroidota;c__Bacteroidia;o__Chitinophagales;f__Chitinophagaceae;g__JJ008;s__	05_JulE	4.53557	no	0.909404	0.0094933	0.972633	0.993381	8917.63						1	5	0	0			0	0	0	0	0.661538	0	0.425171	0	0.417344	0	0.132481	0	0	0	0
rMAG_2735	sbin2735_03_JunE	97.54	0.51	50	2377566	1	no	49.1	93.44	93.33	1	1	1	50	d__Bacteria;p__Bacteroidota;c__Bacteroidia;o__Chitinophagales;f__Chitinophagaceae;g__JJ008;s__JJ008 sp002378975	03_JunE	30.5375	yes	0.98736	0.0078443	0.984338	0.999955	18229.6	8817	32218	2181	24	102	24	13	1	0	10	3	0.0888159	0	4.69115	0	0.0710581	0	0.0274472	0	0	0	0	0	0	0	0
rMAG_1983	sbin1983_07_AugE	68.01	1.23	33.33	1567977	32	no	48.1	89.45	64.82	1	0	0	23	d__Bacteria;p__Bacteroidota;c__Bacteroidia;o__Chitinophagales;f__Chitinophagaceae;g__JJ008;s__JJ008 sp003489485	05_JulE	5.26515	no	0.935246	0.00845514	0.974487	0.995252	9032.02						2	2	0	0			0	0	0	0	0.767112	0	0.313768	0	0.0529418	0	0	0	0	0	0
rMAG_44	sbin44_11_OctE	97.54	0.03	0	1963168	1	no	42	94.87	94.97	0	1	1	35	d__Bacteria;p__Bacteroidota;c__Bacteroidia;o__Chitinophagales;f__Chitinophagaceae;g__JJ008;s__JJ008 sp014190475	05_JulE	33.2033	yes	0.978994	0.0132454	0.977045	0.99844	33694.5	12799	49243	2529	62	1515	16	17	1	0	14	3	0	0	0.0576774	0	4.79047	0	4.42428	0	2.03384	0	0.734525	0.0227739	0.0832426	0	0.0794661
rMAG_549	sbin549_24_AprH	98.52	0.86	0	2979836	7	no	32.4	89.53	90.1	3	2	2	35	d__Bacteria;p__Bacteroidota;c__Bacteroidia;o__Chitinophagales;f__Chitinophagaceae;g__OLB11;s__	24_AprH	4.88446	no	0.982394	0.00140574	0.990887	0.999964	214.441						0	1	0	0			0	0.182732	0	0.0444701	0	0.0976228	0	0.18745	0	0.0780149	0	0	0	0.246933	0
rMAG_2606	sbin2606_23_AprE	94.58	0.37	0	2532827	12	no	32.9	90.26	89.4	2	2	2	33	d__Bacteria;p__Bacteroidota;c__Bacteroidia;o__Chitinophagales;f__Chitinophagaceae;g__OLB11;s__	23_AprE	4.57621	no	0.978897	0.00307832	0.982939	0.99991	1032.44						1	1	0	0			0.0412464	0	0	0	0	0	0	0	0.049579	0	0.0706301	0	0	0	0
rMAG_1313	sbin1313_14_NovH	93.6	0.46	71.43	3655249	12	no	35.1	87.14	86.68	1	1	1	34	d__Bacteria;p__Bacteroidota;c__Bacteroidia;o__Chitinophagales;f__Chitinophagaceae;g__OLB11;s__	13_NovE	15.6079	yes	0.99232	0.0031553	0.988689	0.999266	5112.65	4662	12152	1824	11	39	10	14	8	0	11	3	0	0.0581533	0	0.0219873	0	0.0408554	0	0.464929	0	0.265466	0	0.230847	2.21956	0.791169	0
rMAG_1148	sbin1148_15_DecE	78.25	1.43	60	2312439	73	no	40.3	86.96	66.62	0	1	0	29	d__Bacteria;p__Bacteroidota;c__Bacteroidia;o__Chitinophagales;f__Chitinophagaceae;g__OLB11;s__OLB11 sp903881265	23_AprE	4.89114	no	0.916504	0.00532527	0.979153	0.995144	6032.59						1	11	4	0			0.0513334	0	0	0	0	0	0	0	0.0348523	0	0.177657	0	0.264871	0	0.33809
rMAG_490	sbin490_24_AprH	97.35	0.1	25	2208550	23	no	35.1	91.78	92.3	0	0	1	33	d__Bacteria;p__Bacteroidota;c__Bacteroidia;o__Chitinophagales;f__Chitinophagaceae;g__Sediminibacterium;s__	21_MarE	23.6882	yes	0.97912	0.021194	0.96811	0.998149	51168	21078	81946	5769	72	4142	124	125	0	0	79	46	1.35349	0.286422	0.0483896	0.555705	0.0903194	0.476867	0.101297	0.67345	1.11541	0.782975	2.15085	0.576091	2.60753	0.910225	1.95593
rMAG_1902	sbin1902_23_AprE	95.51	0	0	2340804	6	no	37.8	94.08	93.51	1	3	2	36	d__Bacteria;p__Bacteroidota;c__Bacteroidia;o__Chitinophagales;f__Chitinophagaceae;g__Sediminibacterium;s__	23_AprE	5.4344	no	0.98877	0.00458099	0.983668	0.999931	2115.94						1	0	0	0			0.591243	0	0.514989	0	0.179643	0	0	0	0	0	0.0181389	0	0	0	0
rMAG_898	sbin898_03_JunE	93.1	0.99	0	2585530	6	no	43.5	91.49	89.67	0	0	0	28	d__Bacteria;p__Bacteroidota;c__Bacteroidia;o__Chitinophagales;f__Chitinophagaceae;g__Sediminibacterium;s__	03_JunE	3.78138	no	0.967184	0.00244572	0.990097	0.999965	613.414						0	3	0	0			0.0429881	0	0.57547	0.0148326	0.0275213	0	0.0198797	0	0.0222289	0	0.0190646	0	0	0	0
rMAG_1447	sbin1447_13_NovE	92.45	3.22	50	3067668	39	no	44.9	90.35	83.48	1	1	1	36	d__Bacteria;p__Bacteroidota;c__Bacteroidia;o__Chitinophagales;f__Chitinophagaceae;g__Sediminibacterium;s__	13_NovE	3.55506	no	0.938684	0.00833931	0.982309	0.999872	3014.99						0	3	0	0			0	0	0	0	0.129897	0	0.152731	0.104315	0.0735288	0.100276	0	0.0189227	0.50697	0.0612874	0.0940625
rMAG_3487	sbin3487_23_AprE	82.21	2.46	66.67	2304865	39	no	36.3	90.65	85.91	0	0	0	22	d__Bacteria;p__Bacteroidota;c__Bacteroidia;o__Chitinophagales;f__Chitinophagaceae;g__Sediminibacterium;s__	23_AprE	4.87478	no	0.963219	0.00224156	0.986323	0.99969	998.757						1	0	1	0			0.0640758	0	0	0	0	0	0	0	0	0	0	0	0	0	0
rMAG_3822	sbin3822_03_JunE	76.56	0	0	2666978	68	no	42	86.73	56.66	0	0	0	32	d__Bacteria;p__Bacteroidota;c__Bacteroidia;o__Chitinophagales;f__Chitinophagaceae;g__Sediminibacterium;s__	03_JunE	1.85376	no	0.809807	0.00474504	0.987288	0.999872	267.719						0	0	0	0			0.031087	0	0.285906	0.0141045	0.0403646	0.0271448	0.0209235	0.0511875	0.0944726	0.0222781	0.0334675	0	0.0517225	0.0857346	0
rMAG_4218	sbin4218_14_NovH	66.38	1.9	100	2017350	25	no	35.2	91.58	89.93	0	0	0	19	d__Bacteria;p__Bacteroidota;c__Bacteroidia;o__Chitinophagales;f__Chitinophagaceae;g__Sediminibacterium;s__	22_MarH	15.197	yes	0.918449	0.0178756	0.965258	0.993901	31784.3	13209	46217	3505	28	1161	20	22	0	0	8	14	0.293131	0.402094	0	1.08385	0.0194872	0.723223	0	0.833153	0.162698	0.708663	0.359576	0.526808	0.440234	0.693385	0.510798
rMAG_722	sbin722_23_AprE	61.21	0	0	1613232	57	no	35.7	89.13	62.34	0	0	0	21	d__Bacteria;p__Bacteroidota;c__Bacteroidia;o__Chitinophagales;f__Chitinophagaceae;g__Sediminibacterium;s__	23_AprE	3.20917	no	0.872967	0.00627489	0.982545	0.999674	1314.13						7	6	0	0			0.201058	0	0	0	0	0	0	0	0	0	0	0	0	0	0
rMAG_341	sbin341_ccMAG	95.07	0	0	2547195	4	no	35.6	91.66	91.93	0	1	1	32	d__Bacteria;p__Bacteroidota;c__Bacteroidia;o__Chitinophagales;f__Chitinophagaceae;g__Sediminibacterium;s__Sediminibacterium sp009693715	22_MarH	39.2352	yes	0.985764	0.0173333	0.971161	0.998521	44907	21672	82668	7284	39	2724	66	105	0	0	49	56	0.192053	1.18506	0	3.05219	0	1.91573	0	2.10151	0.0465111	1.65428	0.0921379	1.13464	0.0891608	0.968404	0.684929
rMAG_760	sbin760_ccMAG	94.83	0	0	1879095	12	no	35.9	92.05	88.19	0	0	0	25	d__Bacteria;p__Bacteroidota;c__Bacteroidia;o__Chitinophagales;f__Chitinophagaceae;g__Sediminibacterium;s__Sediminibacterium sp009924165	05_JulE	19.9075	yes	0.969905	0.013863	0.973346	0.997842	33045.2	13883	43412	3901	57	842	20	29	1	0	18	11	0.727706	0	0.718072	0	2.86178	0	0.417651	0	0.185927	0	0.0855347	0	0.0594323	0	0.0341839
rMAG_1121	sbin1121_05_JulE	100	0.49	0	3879205	3	no	46.6	92.86	93.73	0	1	1	38	d__Bacteria;p__Bacteroidota;c__Bacteroidia;o__Chitinophagales;f__Chitinophagaceae;g__SXYR01;s__	05_JulE	8.63917	no	0.999185	0.00333048	0.988824	0.999981	3245.25						0	2	0	0			0	0	0	0	1.24629	0.0682281	0.173636	0.254758	0.338101	0.203017	0.610958	0.019952	0.953039	0.05908	0.171658
rMAG_1960	sbin1960_09_SepE_circ	99.01	0.25	0	2834025	1	yes	42.8	94.79	94.7	0	1	1	37	d__Bacteria;p__Bacteroidota;c__Bacteroidia;o__Chitinophagales;f__Chitinophagaceae;g__SXYR01;s__	07_AugE	5.85076	no	0.993753	0.00356061	0.988368	0.999371	3007.03						2	3	0	0			0	0	0	0	0.0599613	0	0.828805	0	0.835986	0	0.166429	0	0.0314141	0	0.0131758
rMAG_811	sbin811_01_MayE	98.52	3.65	68.75	3447558	8	no	43.3	93.96	94.56	2	2	2	41	d__Bacteria;p__Bacteroidota;c__Bacteroidia;o__Chitinophagales;f__Chitinophagaceae;g__SXYR01;s__	01_MayE	20.1037	yes	0.995604	0.0101069	0.980425	0.999567	19903.9	14410	49969	3136	45	1060	7	21	1	0	19	2	2.84877	0	0.514431	0	0.190936	0	0	0	0	0	0.131966	0	0.0379829	0	0
rMAG_739	sbin739_05_JulE	97.54	5.91	57.14	2262065	9	no	41.5	94.8	95.36	0	1	1	40	d__Bacteria;p__Bacteroidota;c__Bacteroidia;o__Chitinophagales;f__Chitinophagaceae;g__SXYR01;s__	05_JulE	15.4432	yes	0.990725	0.033004	0.95373	0.994458	72565.1	29254	123501	6537	131	4724	25	30	2	0	23	7	0	0	0	0	2.20465	0	1.2276	0	0.473501	0	0.155004	0	0	0	0
rMAG_3753	sbin3753_23_AprE	97.04	2.71	33.33	3370969	29	no	44	92.96	87.34	0	2	0	41	d__Bacteria;p__Bacteroidota;c__Bacteroidia;o__Chitinophagales;f__Chitinophagaceae;g__SXYR01;s__	23_AprE	3.84503	no	0.947447	0.0295573	0.959036	0.998886	14246.6						2	2	1	0			0.452417	0	0.206654	0	0	0	0	0	0.0817959	0	0.064989	0	0	0	0
rMAG_3082	sbin3082_03_JunE	80.18	0	0	2234100	8	no	43.2	93.95	92.76	1	2	2	25	d__Bacteria;p__Bacteroidota;c__Bacteroidia;o__Chitinophagales;f__Chitinophagaceae;g__SXYR01;s__	03_JunE	3.28859	no	0.866412	0.00514009	0.977821	0.996255	2404.55						1	1	0	0			0.370585	0	0.497888	0	0.0317033	0	0	0	0	0	0.0249519	0	0	0	0
rMAG_194	sbin194_09_SepE	92.61	0.25	0	2127934	2	no	40.7	94.1	92.38	0	1	1	38	d__Bacteria;p__Bacteroidota;c__Bacteroidia;o__Chitinophagales;f__Chitinophagaceae;g__SXYR01;s__SXYR01 sp005788265	09_SepE	7.2642	no	0.984805	0.00656512	0.982881	0.99814	8376.67						6	4	0	0			0	0	0	0	0.949374	0	0.582239	0	1.12325	0	0.372489	0	0.0338055	0	0
rMAG_1876	sbin1876_01_MayE	95.78	2.22	20	3479173	37	no	33	90.41	89.46	0	1	1	38	d__Bacteria;p__Bacteroidota;c__Bacteroidia;o__Chitinophagales;f__Chitinophagaceae;g__UBA1930;s__	01_MayE	6.11838	no	0.985441	0.0027071	0.987201	0.999938	1082.15						1	1	4	0			0.870843	0.0167669	0.0673325	0	0	0	0	0	0	0	0	0	0	0	0
rMAG_1637	sbin1637_11_OctE	74.76	1.97	0	2638287	61	no	35.4	87.07	54.47	0	0	0	46	d__Bacteria;p__Bacteroidota;c__Bacteroidia;o__Chitinophagales;f__Chitinophagaceae;g__UBA1930;s__	11_OctE	3.92273	no	0.81809	0.00669658	0.982572	0.999797	1439.57						4	3	0	0			0.125929	0	0	0	0	0	0	0	0.105409	0	0.647299	0	0.16163	0	0.0496321
rMAG_255	sbin255_24_AprH_circ	96.55	0.49	0	2219011	1	yes	36.6	91.85	91.08	2	2	2	33	d__Bacteria;p__Bacteroidota;c__Bacteroidia;o__Chitinophagales;f__LD1;g__;s__	21_MarE	47.9597	yes	0.999608	0.0020361	0.990055	0.999963	1419.1	933	1982	232	1	1	3	1	5	0	1	0	0.373293	0	0.0286819	0	0	0	0	0	0	0	0	0	0	0	0.0302276
rMAG_423	sbin423_11_OctE	93.46	1.15	0	2974749	28	no	36.8	89.12	77.08	0	1	1	30	d__Bacteria;p__Bacteroidota;c__Bacteroidia;o__Chitinophagales;f__LD1;g__;s__	11_OctE	2.63205	no	0.909616	0.00175245	0.990573	0.99999	132.448						0	0	0	0			0.0174581	0	0	0	0	0	0	0	0	0	0.433868	0	0.018452	0	0.0862501
rMAG_1416	sbin1416_11_OctE	82.97	5.77	35	2927631	42	no	33.4	90.11	63.15	0	0	0	37	d__Bacteria;p__Bacteroidota;c__Bacteroidia;o__Chitinophagales;f__LD1;g__;s__	11_OctE	2.06733	no	0.853607	0.00291912	0.989488	0.999711	192.306						2	0	0	0			0	0	0	0	0.0454502	0	0	0.032611	0.0417403	0	0.342257	0	0.076926	0	0.268815
rMAG_1496	sbin1496_09_SepE	75.29	1.48	100	2717842	74	no	41.5	88.51	60.66	0	1	0	23	d__Bacteria;p__Bacteroidota;c__Bacteroidia;o__Chitinophagales;f__LD1;g__;s__	09_SepE	2.09879	no	0.835937	0.0057969	0.984616	0.999877	522.473						0	1	1	0			0	0	0	0	0.147014	0	0	0	0.328376	0	0	0	0	0	0
rMAG_1272	sbin1272_14_NovH	91.63	1.11	33.33	3639574	6	no	41.2	91.31	90.51	1	1	1	37	d__Bacteria;p__Bacteroidota;c__Bacteroidia;o__Chitinophagales;f__LD1;g__Bog-950;s__	14_NovH	8.21794	no	0.99702	0.00145967	0.989546	0.999974	433.842						31	19	0	1			0	0	0	0	0	0	0	0.0534802	0	0.452468	0	0.501233	0	1.21489	0
rMAG_2262	sbin2262_07_AugE	91.46	1.24	0	3115415	23	no	44	89.53	75.52	1	1	1	34	d__Bacteria;p__Bacteroidota;c__Bacteroidia;o__Chitinophagales;f__Saprospiraceae;g__;s__	07_AugE	3.00038	no	0.920225	0.00766066	0.983975	0.999965	1319.57						0	1	1	0			0.0232336	0	0.0845237	0	0.117699	0	0.427443	0	0.290157	0	0.0948971	0	0.0671002	0	0.0441045
rMAG_1231	sbin1231_ccMAG	99.49	0.76	0	4676059	11	no	37.5	91.14	87.9	2	2	2	41	d__Bacteria;p__Bacteroidota;c__Bacteroidia;o__Chitinophagales;f__Saprospiraceae;g__BJGN01;s__	03_JunE	8.42208	no	0.980289	0.00678214	0.979913	0.997743	10082.4						29	32	6	0			0.517294	0.0183846	1.28294	0.0285898	0.135841	0.0184336	0.0535926	0.0309652	0.0702343	0.0185045	0.0575195	0	0.492334	0	0.290132
rMAG_1670	sbin1670_ccMAG	99.49	0.51	0	4418931	2	no	36.9	92.64	94.86	2	2	2	39	d__Bacteria;p__Bacteroidota;c__Bacteroidia;o__Chitinophagales;f__Saprospiraceae;g__BJGN01;s__BJGN01 sp014190515	09_SepE	14.3464	yes	0.996721	0.00772113	0.975034	0.999929	13637	15830	39754	4260	41	376	12	32	5	0	23	9	0.221871	0.0146487	0.56683	0.0165823	0.530606	0	1.10747	0.0206355	2.23743	0.0338058	0.964597	0.0177473	1.34596	0.0145826	0.303385
rMAG_182	sbin182_01_MayE	92.23	7.07	83.87	2955856	45	no	45.3	90.05	89.43	4	3	3	35	d__Bacteria;p__Bacteroidota;c__Bacteroidia;o__Cytophagales;f__Cyclobacteriaceae;g__Algoriphagus;s__	03_JunE	7.62619	no	0.904295	0.0137644	0.956525	0.989371	23463.9						59	75	0	0			0.642205	0	1.16833	0	0.0954669	0	0.0201174	0	0	0	0.0217578	0	0.0546754	0	0.0189568
rMAG_68	sbin68_11_OctE	75.23	1.28	0	2610948	55	no	44.4	85.33	49.66	2	4	4	32	d__Bacteria;p__Bacteroidota;c__Bacteroidia;o__Cytophagales;f__Cyclobacteriaceae;g__Algoriphagus;s__	03_JunE	14.4457	yes	0.949237	0.011842	0.968473	0.993766	26868.4	16647	44785	7707	369	644	54	61	5	0	28	33	0.181591	0	2.21157	0	0.359889	0	0.190116	0	0.182023	0	0.253631	0	0.193784	0	0.0513976
rMAG_2534	sbin2534_03_JunE	98.28	7.49	26.67	3172832	29	no	38.3	91.76	80.62	0	1	0	42	d__Bacteria;p__Bacteroidota;c__Bacteroidia;o__Cytophagales;f__Spirosomaceae;g__Aquirufa;s__	03_JunE	2.96688	no	0.919762	0.0102932	0.972243	0.99945	2290.07						0	2	0	0			0.0830102	0	0.451645	0.0217999	0	0.0215503	0	0	0	0	0	0	0.0371256	0	0
rMAG_268	sbin268_17_JanE	94.69	0.3	0	2913053	1	no	38.1	93.16	92.03	0	2	2	34	d__Bacteria;p__Bacteroidota;c__Bacteroidia;o__Cytophagales;f__Spirosomaceae;g__Aquirufa;s__	22_MarH	17.6191	yes	0.989435	0.00766611	0.980683	0.997943	16672.5	11123	34481	2515	24	425	16	26	0	0	24	2	0.480223	0.310991	0.0332075	0.761787	0	0.803171	0	0.714845	0.0385428	0.596181	0.270161	0.413704	0.162938	0.394781	0.192542
rMAG_959	sbin959_03_JunE	89.39	0.36	0	2561095	14	no	41.1	93.58	85.15	0	1	1	30	d__Bacteria;p__Bacteroidota;c__Bacteroidia;o__Cytophagales;f__Spirosomaceae;g__Aquirufa;s__	01_MayE	4.36057	no	0.970502	0.0117764	0.962763	0.994337	8865.74						2	4	2	0			0.625011	0	0.489355	0	0.0248863	0	0	0	0	0	0	0	0	0	0
rMAG_221	sbin221_23_AprE	90.7	0.31	50	2527307	5	no	41.2	92.91	95.79	0	2	2	31	d__Bacteria;p__Bacteroidota;c__Bacteroidia;o__Cytophagales;f__Spirosomaceae;g__Aquirufa;s__Aquirufa sp903907915	23_AprE	10.2955	yes	0.992323	0.00633383	0.985581	0.999906	7644.1	3082	14441	1735	15	46	8	4	2	0	1	3	0.115368	0	0	0	0	0	0	0	0	0	0	0	0	0	0
rMAG_2349	sbin2349_09_SepE	66.12	1.93	0	2709322	79	no	36.7	86.19	47.62	0	0	0	26	d__Bacteria;p__Bacteroidota;c__Bacteroidia;o__Flavobacteriales;f__CAIKAF01;g__;s__	09_SepE	1.72703	no	0.794944	0.00294306	0.988533	1	93.3813						0	1	0	0			0	0	0	0	0	0	0	0	0.270938	0.0214022	0	0	0.0162077	0	0.120015
rMAG_988	sbin988_15_DecE	99.46	2.43	60	3459669	12	no	33.2	89.51	89.42	4	4	4	38	d__Bacteria;p__Bacteroidota;c__Bacteroidia;o__Flavobacteriales;f__Crocinitomicaceae;g__;s__	15_DecE	5.9097	no	0.981375	0.00829309	0.982711	0.999738	6621.15						0	1	2	0			0.0442695	0	0.0771329	0	0	0	0	0	0	0	0.0334482	0	0.308945	0	0.825915
rMAG_3483	sbin3483_23_AprE	95.58	5.66	45.83	3071573	62	no	33.9	90.85	85.69	4	2	2	39	d__Bacteria;p__Bacteroidota;c__Bacteroidia;o__Flavobacteriales;f__Crocinitomicaceae;g__;s__	23_AprE	4.7405	no	0.964029	0.00291549	0.984622	0.999404	1515.18						3	1	1	0			0	0	0	0	0	0	0	0	0	0	0	0	0	0	0
rMAG_1113	sbin1113_ccMAG	80	3.24	83.33	2619382	66	no	33.6	86.74	64.97	0	0	0	25	d__Bacteria;p__Bacteroidota;c__Bacteroidia;o__Flavobacteriales;f__Crocinitomicaceae;g__;s__	19_FebE	2.3089	no	0.835378	0.0203632	0.968702	0.9978	3261.46						0	1	0	0			0	0	0	0	0	0	0	0	0.0567674	0	0.0398929	0	0.109286	0	0.0535935
rMAG_1546	sbin1546_03_JunE	74.97	2.76	90	2649794	94	no	33.7	82.52	47.35	1	2	0	29	d__Bacteria;p__Bacteroidota;c__Bacteroidia;o__Flavobacteriales;f__Crocinitomicaceae;g__;s__	03_JunE	1.36169	no	0.695951	0.0154374	0.973349	0.999321	459.658						2	0	0	0			0.0342284	0	0.205503	0	0	0	0	0	0.0414596	0	0.0503017	0	0.0685948	0	0.0778768
rMAG_692	sbin692_23_AprE	80.05	1.35	0	2544646	58	no	36.1	88.03	77.7	1	2	1	31	d__Bacteria;p__Bacteroidota;c__Bacteroidia;o__Flavobacteriales;f__Crocinitomicaceae;g__40-80;s__	23_AprE	2.87185	no	0.923163	0.00386865	0.982425	0.999875	550.568						0	0	0	0			0	0	0.0393039	0	0	0	0	0	0	0	0	0	0	0	0
rMAG_3382	sbin3382_17_JanE	80.54	5.14	38.46	3354811	74	no	32.3	87.48	74.67	2	1	2	32	d__Bacteria;p__Bacteroidota;c__Bacteroidia;o__Flavobacteriales;f__Crocinitomicaceae;g__CAIUKX01;s__	17_JanE	3.18997	no	0.908203	0.0116845	0.979893	0.9996	3757.59						4	0	1	0			0	0.0181359	0	0.0173366	0	0	0	0	0	0	0	0	0	0.0404738	0.169961
rMAG_395	sbin395_17_JanE	90.38	0	0	2851895	8	no	34.4	91.55	93.53	2	2	2	28	d__Bacteria;p__Bacteroidota;c__Bacteroidia;o__Flavobacteriales;f__Crocinitomicaceae;g__M0103;s__	17_JanE	5.13795	no	0.982035	0.0021909	0.989656	0.999939	321.541						0	0	0	0			0	0	0	0	0	0	0	0.0702071	0	0.123925	0	0.0243121	0	0.0837299	0.0310863
rMAG_1385	sbin1385_24_AprH	87.97	2.16	25	2528896	42	no	36.6	90.13	75.16	0	1	1	27	d__Bacteria;p__Bacteroidota;c__Bacteroidia;o__Flavobacteriales;f__Crocinitomicaceae;g__M0103;s__	24_AprH	2.80255	no	0.915627	0.00163598	0.991172	0.999954	151.054						0	0	0	0			0	0.176971	0	0.122421	0	0.0861317	0	0.159625	0	0.0662748	0	0	0	0.257161	0
rMAG_523	sbin523_01_MayE	67.57	1.35	0	2307070	74	no	38.3	90.05	80.23	0	2	1	36	d__Bacteria;p__Bacteroidota;c__Bacteroidia;o__Flavobacteriales;f__Crocinitomicaceae;g__M0103;s__	01_MayE	3.94055	no	0.929816	0.00725107	0.982937	0.999831	2531.35						0	1	0	0			0.558143	0	0.0796604	0	0.114639	0	0	0	0	0	0	0	0	0	0
rMAG_446	sbin446_17_JanE	100	0.27	0	2803334	3	no	36.8	93.5	94.87	2	2	2	35	d__Bacteria;p__Bacteroidota;c__Bacteroidia;o__Flavobacteriales;f__Crocinitomicaceae;g__UBA952;s__	19_FebE	26.7605	yes	0.998235	0.00931601	0.984736	0.999888	20026.9	14818	38030	2949	33	312	28	56	7	0	41	15	0.180013	0.242828	0.031636	0.141304	0	0.0225233	0	0.0226209	0	0.0192866	0	0	0	0	0.312457
rMAG_2020	sbin2020_23_AprE	99.46	1.08	0	2850467	12	no	40.5	93.17	90.69	0	2	1	41	d__Bacteria;p__Bacteroidota;c__Bacteroidia;o__Flavobacteriales;f__Crocinitomicaceae;g__UBA952;s__	23_AprE	6.67147	no	0.979772	0.0203871	0.973867	0.999815	24474.2						0	1	1	0			0.0445885	0	0	0	0	0	0	0	0	0	0	0	0	0	0
rMAG_381	sbin381_07_AugE	97.84	2.3	42.86	2864779	19	no	35.8	92.95	87.39	1	2	1	33	d__Bacteria;p__Bacteroidota;c__Bacteroidia;o__Flavobacteriales;f__Crocinitomicaceae;g__UBA952;s__	07_AugE	4.08885	no	0.959184	0.00763997	0.980214	0.999689	2954.85						0	4	0	0			0	0	0	0	0.0902552	0	0.576762	0	0.0333196	0	0.0935648	0	0.0318529	0	0.023046
rMAG_1779	sbin1779_ccMAG	96.76	0.54	0	2304948	8	no	43.9	94.82	82.04	2	1	0	35	d__Bacteria;p__Bacteroidota;c__Bacteroidia;o__Flavobacteriales;f__Crocinitomicaceae;g__UBA952;s__	03_JunE	3.33832	no	0.931912	0.00219687	0.984735	0.99701	973.992						1	2	0	0			0.148284	0	0.508731	0	0.136201	0	0.0749422	0	0.123428	0	0.31511	0	0.0552644	0	0.0583404
rMAG_1725	sbin1725_03_JunE	96.22	2.16	50	2628590	26	no	41	94.68	91.31	1	0	0	32	d__Bacteria;p__Bacteroidota;c__Bacteroidia;o__Flavobacteriales;f__Crocinitomicaceae;g__UBA952;s__	03_JunE	6.32338	no	0.977994	0.0203978	0.97279	0.99969	20895.2						9	11	0	0			0.0739836	0	0.960517	0	0	0	0	0	0	0	0	0	0	0	0
rMAG_342	sbin342_13_NovE	88.11	2.97	0	2167056	2	no	34.3	93	93.09	1	1	1	33	d__Bacteria;p__Bacteroidota;c__Bacteroidia;o__Flavobacteriales;f__Crocinitomicaceae;g__UBA952;s__	11_OctE	75.7806	yes	0.963719	0.0107306	0.984018	0.999938	33608.7	20146	47913	3444	55	1274	34	48	6	5	46	2	7.28064	0.0979947	0.123256	0.214733	0	0.328236	0	0.351044	1.02708	0.389099	12.3726	0.219255	3.86599	0.32008	3.8964
rMAG_608	sbin608_23_AprE	85.37	0.9	40	2389713	12	no	36.7	93.44	90.32	1	1	1	34	d__Bacteria;p__Bacteroidota;c__Bacteroidia;o__Flavobacteriales;f__Crocinitomicaceae;g__UBA952;s__	23_AprE	5.7613	no	0.9811	0.00384068	0.987335	0.999811	3103.72						5	5	0	0			0	0.130984	0	0.051542	0	0	0	0	0	0	0	0	0	0	0
rMAG_1029	sbin1029_09_SepE	77.48	1.35	0	2487237	69	no	43.9	91.13	62.54	1	1	0	28	d__Bacteria;p__Bacteroidota;c__Bacteroidia;o__Flavobacteriales;f__Crocinitomicaceae;g__UBA952;s__	03_JunE	37.4528	yes	0.935675	0.0114178	0.971574	0.994945	30309.1	20188	48585	5345	242	1026	84	60	7	0	43	17	0	0	5.69115	0	0.7985	0	0.99816	0	0.370224	0	0.267968	0	0.304957	0	0.451785
rMAG_186	sbin186_ccMAG	72.83	0.54	0	1837341	15	no	44.8	93.48	73.04	1	1	1	35	d__Bacteria;p__Bacteroidota;c__Bacteroidia;o__Flavobacteriales;f__Crocinitomicaceae;g__UBA952;s__	01_MayE	3.74398	no	0.919305	0.00421036	0.981294	0.995644	3043.53						0	0	0	0			0.534321	0	0.279527	0	0.462669	0	0.0580184	0	0.136281	0	0.175547	0	0.0568501	0	0.0223429
rMAG_1830	sbin1830_21_MarE	57.77	0.94	11.11	1873475	70	no	35.5	87.02	45.68	0	0	0	11	d__Bacteria;p__Bacteroidota;c__Bacteroidia;o__Flavobacteriales;f__Crocinitomicaceae;g__UBA952;s__	23_AprE	12.701	yes	0.916114	0.00300395	0.981597	0.995472	7325.42	5042	6585	2004	48	45	32	5	3	0	5	0	0.258815	0	0.079533	0	0.0884226	0	0	0	0	0	0	0	0	0	0.0245287
rMAG_303	sbin303_23_AprE	55.68	0.54	0	2005227	71	no	34.7	86.01	57.95	0	1	1	20	d__Bacteria;p__Bacteroidota;c__Bacteroidia;o__Flavobacteriales;f__Crocinitomicaceae;g__UBA952;s__	23_AprE	2.2353	no	0.850273	0.00471036	0.987202	0.999579	524.629						2	0	0	0			0	0	0.123094	0	0	0	0	0	0	0	0	0	0.0153153	0	0
rMAG_1350	sbin1350_05_JulE	98.65	0.64	0	2564058	12	no	42.2	94.18	89.12	1	1	1	38	d__Bacteria;p__Bacteroidota;c__Bacteroidia;o__Flavobacteriales;f__Crocinitomicaceae;g__UBA952;s__UBA952 sp903823565	05_JulE	5.03787	no	0.976836	0.00752951	0.985021	0.999889	4764.71						1	0	1	0			0	0	0.13442	0	0.725613	0	0.415619	0	0.157711	0	0.156734	0	0.0259418	0	0.0258561
rMAG_661	sbin661_17_JanE	95.76	0.35	0	2252588	10	no	41	91.6	89.7	2	1	2	37	d__Bacteria;p__Bacteroidota;c__Bacteroidia;o__Flavobacteriales;f__Flavobacteriaceae;g__Flavobacterium;s__	17_JanE	3.62501	no	0.958493	0.00381389	0.987444	0.99992	532.277						1	0	0	0			0.0308773	0	0	0	0	0	0.0996873	0	0.0455279	0	0.0501201	0	0.0206661	0	0.35765
rMAG_3121	sbin3121_01_MayE	95.66	2.85	53.85	2627994	21	no	32.8	90.58	93.16	0	3	0	40	d__Bacteria;p__Bacteroidota;c__Bacteroidia;o__Flavobacteriales;f__Flavobacteriaceae;g__Flavobacterium;s__	23_AprE	21.659	yes	0.983038	0.00213763	0.987986	0.999001	2767.51	2173	4287	724	2	87	9	7	4	0	5	2	1.00836	0	0	0	0	0	0	0	0	0	0	0	0	0	0
rMAG_3632	sbin3632_03_JunE	94.88	4.5	36.36	2600863	18	no	33.9	89.99	80.85	1	3	2	43	d__Bacteria;p__Bacteroidota;c__Bacteroidia;o__Flavobacteriales;f__Flavobacteriaceae;g__Flavobacterium;s__	03_JunE	2.87135	no	0.901347	0.0156288	0.976815	0.99925	4306.26						2	1	0	0			0.158459	0	0.435548	0	0.101201	0	0.0614438	0	0.0232986	0	0.0214958	0	0.0174891	0	0.0532
rMAG_2719	sbin2719_15_DecE	86.65	2.83	54.55	2139565	35	no	33.4	90.39	84.72	2	2	2	40	d__Bacteria;p__Bacteroidota;c__Bacteroidia;o__Flavobacteriales;f__Flavobacteriaceae;g__Flavobacterium;s__	21_MarE	10.339	yes	0.949643	0.0111215	0.967618	0.996921	19595.1	9999	28168	3011	52	695	22	45	0	2	33	12	0.105241	0	0	0	0	0	0	0	0	0	0	0	0	0	0.595672
rMAG_868	sbin868_01_MayE	86.05	0.94	44.44	1913995	12	no	32	90.72	93.32	0	1	1	38	d__Bacteria;p__Bacteroidota;c__Bacteroidia;o__Flavobacteriales;f__Flavobacteriaceae;g__Flavobacterium;s__	01_MayE	7.82922	no	0.984505	0.00221804	0.987313	0.999887	613.899						0	0	1	0			1.11752	0	0	0	0	0	0	0	0	0	0	0	0	0	0
rMAG_1910	sbin1910_23_AprE	84.52	3.1	43.75	2141521	55	no	33.8	88.52	79.17	1	0	0	33	d__Bacteria;p__Bacteroidota;c__Bacteroidia;o__Flavobacteriales;f__Flavobacteriaceae;g__Flavobacterium;s__	23_AprE	2.60941	no	0.850943	0.0193406	0.968947	0.998656	4045.26						0	1	1	0			0.0645677	0	0.0912706	0	0.0348942	0	0.025538	0	0	0	0	0	0.0551776	0	0.191758
rMAG_2253	sbin2253_23_AprE	77.33	1.77	60	1885897	42	no	41.1	90.52	78.32	0	0	0	37	d__Bacteria;p__Bacteroidota;c__Bacteroidia;o__Flavobacteriales;f__Flavobacteriaceae;g__Flavobacterium;s__	23_AprE	2.99474	no	0.916048	0.00474054	0.983303	0.999736	973.542						0	1	0	0			0	0	0	0	0	0	0	0	0	0	0	0	0	0	0
rMAG_905	sbin905_03_JunE	74.92	1.71	50	2174939	37	no	37.6	88.4	65.51	0	0	0	18	d__Bacteria;p__Bacteroidota;c__Bacteroidia;o__Flavobacteriales;f__Flavobacteriaceae;g__Flavobacterium;s__	03_JunE	1.98476	no	0.842984	0.00415529	0.986369	0.999916	164.602						0	0	0	0			0.174694	0	0.301974	0	0	0.0167766	0	0.0499442	0	0.0184069	0.13476	0	0	0	0
rMAG_4071	sbin4071_17_JanE	72.56	2.94	53.33	1796340	45	no	33.6	88.91	70.39	1	0	0	24	d__Bacteria;p__Bacteroidota;c__Bacteroidia;o__Flavobacteriales;f__Flavobacteriaceae;g__Flavobacterium;s__	17_JanE	1.76044	no	0.763068	0.0142669	0.967263	0.999211	918.534						0	0	0	0			0.020444	0	0.0282118	0	0	0	0.0211054	0	0	0	0	0	0.0486584	0	0.174662
rMAG_1715	sbin1715_07_AugE	57.97	1.41	14.29	1444347	40	no	34.4	83.43	47.75	0	0	0	15	d__Bacteria;p__Bacteroidota;c__Bacteroidia;o__Flavobacteriales;f__Flavobacteriaceae;g__Flavobacterium;s__	07_AugE	1.26076	no	0.687701	0.0137993	0.975244	0.999259	209.091						0	0	0	0			0.0168867	0	0.0981751	0	0.0957028	0	0.177773	0	0.0288065	0	0.025943	0	0.0170614	0	0.0520229
rMAG_613	sbin613_22_MarH	94.05	7.71	79.49	2393384	31	no	32.9	89.87	82.02	2	3	2	41	d__Bacteria;p__Bacteroidota;c__Bacteroidia;o__Flavobacteriales;f__Flavobacteriaceae;g__Flavobacterium;s__Flavobacterium sp903819815	23_AprE	31.3143	yes	0.894485	0.00708892	0.952075	0.973544	33921	22230	52207	6146	66	537	80	64	8	0	47	17	0.1343	0	0	0.0228497	0	0	0	0	0	0	0	0	0	0	0.0350891
rMAG_829	sbin829_09_SepE	83.41	0.48	0	3044244	47	no	37.9	89.44	71.68	1	1	0	31	d__Bacteria;p__Bacteroidota;c__Bacteroidia;o__Flavobacteriales;f__GCA-002722245;g__;s__	09_SepE	2.63226	no	0.895847	0.00383285	0.983555	0.99991	402.727						0	0	0	0			0	0	0	0	0	0	0	0	0.411954	0	0	0	0	0	0
rMAG_586	sbin586_ccMAG	97.04	0	0	1788015	1	no	55	95.35	94.66	1	1	1	38	d__Bacteria;p__Bacteroidota;c__Bacteroidia;o__Flavobacteriales;f__Schleiferiaceae;g__TMED14;s__	23_AprE	12.7062	yes	0.998494	0.00240602	0.988088	0.999934	1355.69	731	1446	236	8	3	0	1	0	0	1	0	1.75828	0.0558355	0.0345953	0.109294	0	0.130398	0	0.14436	0	0.185192	0	0.153199	0	0.134333	0.0158358
rMAG_696	sbin696_11_OctE	82.28	0.54	100	1691244	17	no	59.9	90.88	58.2	0	1	0	33	d__Bacteria;p__Bacteroidota;c__Bacteroidia;o__Flavobacteriales;f__Schleiferiaceae;g__TMED14;s__TMED14 sp005786915	11_OctE	1.52589	no	0.768337	0.00510897	0.985249	1	91.0572						0	0	0	0			0.0182051	0	0.0237075	0	0.0195512	0	0.0260891	0	0.174799	0	0.258077	0	0.119113	0	0.0465955
rMAG_483	sbin483_07_AugE	88.04	2.96	0	2333777	10	no	62.6	93.04	83.79	1	1	1	39	d__Bacteria;p__Bacteroidota;c__Bacteroidia;o__Flavobacteriales;f__UA16;g__;s__	07_AugE	3.16302	no	0.928792	0.00860375	0.978741	0.999879	2267.57						6	5	0	0			0	0	0.0245677	0	0.130514	0	0.459629	0	0.0891183	0	0.0963348	0	0.131016	0	0.0742087
rMAG_1222	sbin1222_22_MarH	98.66	4.3	80	2746209	19	no	41.7	93.92	86.2	2	2	3	41	d__Bacteria;p__Bacteroidota;c__Bacteroidia;o__Flavobacteriales;f__UA16;g__CAIZGX01;s__	21_MarE	12.8824	yes	0.98518	0.0159099	0.959552	0.995786	33702.1	18261	70110	3077	69	1036	49	88	4	2	80	8	0.0663574	0.0191178	0.0538235	0.0143744	0.0412695	0	0	0.033226	0.0229459	0.0510418	0.0298362	0	0	0.045225	0.0717226
rMAG_251	sbin251_05_JulE	86.02	0.54	0	2699069	13	no	42	93.58	88.39	1	1	1	31	d__Bacteria;p__Bacteroidota;c__Bacteroidia;o__Flavobacteriales;f__UA16;g__CAIZGX01;s__	03_JunE	12.7295	yes	0.981578	0.00531602	0.985911	0.998807	9357.3	6265	17621	1238	62	70	7	5	2	0	5	0	0	0	1.93813	0	0.740356	0	0.0410748	0	0.381273	0	0.0298752	0	0.0878679	0	0.0308944
rMAG_2200	sbin2200_05_JulE	82.53	1.08	0	2525722	53	no	44	92.54	78.63	1	0	0	40	d__Bacteria;p__Bacteroidota;c__Bacteroidia;o__Flavobacteriales;f__UA16;g__CAIZGX01;s__	05_JulE	3.33232	no	0.927868	0.0112887	0.97608	0.999476	2957.17						0	2	0	0			0.0310815	0	0.0215794	0	0.481582	0	0.0493255	0	0.34071	0	0.31537	0	0.108185	0	0.0824099
rMAG_2583	sbin2583_09_SepE	58.62	0	0	2484216	50	no	41.4	92.7	60.6	0	0	0	22	d__Bacteria;p__Bacteroidota;c__Bacteroidia;o__Flavobacteriales;f__UA16;g__CAIZGX01;s__	09_SepE	2.1148	no	0.856881	0.00497917	0.987	0.999759	391.27						2	0	1	0			0	0	0	0	0.0231229	0	0	0	0.327911	0	0	0	0	0	0
rMAG_2721	sbin2721_09_SepE	95.99	2.15	11.11	3476709	41	no	48.8	92.21	76.9	0	2	1	41	d__Bacteria;p__Bacteroidota;c__Bacteroidia;o__Flavobacteriales;f__UA16;g__UBA4660;s__	09_SepE	2.61194	no	0.897354	0.00879609	0.97574	0.999853	1397.3						1	2	0	0			0	0	0	0	0.0425548	0	0.338019	0	0.409218	0	0	0	0	0	0
rMAG_1623	sbin1623_11_OctE	86.56	1.34	33.33	2856152	28	no	47.7	91.19	74.49	0	0	0	30	d__Bacteria;p__Bacteroidota;c__Bacteroidia;o__Flavobacteriales;f__UA16;g__UBA4660;s__	11_OctE	2.47244	no	0.878462	0.00288399	0.971257	0.999878	305.306						0	1	1	0			0.0220307	0	0.133702	0	0	0	0	0	0.0314979	0	0.410855	0	0.0522052	0	0.0207896
rMAG_355	sbin355_17_JanE	97.13	0.63	0	3058816	3	no	36.7	89.27	87.27	1	1	1	35	d__Bacteria;p__Bacteroidota;c__Bacteroidia;o__NS11-12g;f__SHWZ01;g__;s__	17_JanE	13.6064	yes	0.996859	0.00204178	0.989521	0.999985	1269.77	1272	2058	542	4	8	7	10	0	1	8	2	0	0.666017	0	0.194253	0	0.039417	0	0.134544	0	0.184531	0	0.22233	0	0.433299	0.280053
rMAG_345	sbin345_08_AugH	91.9	1.11	50	3516791	41	no	35.3	88.87	80.61	1	2	1	34	d__Bacteria;p__Bacteroidota;c__Bacteroidia;o__NS11-12g;f__SHWZ01;g__;s__	08_AugH	4.28107	no	0.965674	0.00165014	0.99033	0.99998	215.537						0	0	0	0			0	0	0	0	0	0.0305247	0	0.775665	0	0.618646	0	0.466408	0	0.22216	0
rMAG_3816	sbin3816_07_AugE	63.78	2.67	54.55	1862312	27	no	43.6	90.95	67.65	0	0	0	17	d__Bacteria;p__Bacteroidota;c__Bacteroidia;o__NS11-12g;f__SHWZ01;g__;s__	07_AugE	2.78621	no	0.897089	0.0099736	0.982656	0.999681	2023.83						3	1	3	0			0	0	0	0	0.17271	0	0.39817	0	0	0	0	0	0	0	0
rMAG_430	sbin430_ccMAG	96.67	0.48	0	2759635	2	no	34.8	92.36	87.84	1	1	1	34	d__Bacteria;p__Bacteroidota;c__Bacteroidia;o__NS11-12g;f__UBA9320;g__JABWCE01;s__	04_JunH	21.9314	yes	0.99635	0.00903623	0.982144	0.999746	18576	13833	34227	3071	54	78	41	60	1	0	45	15	0	1.88084	0	3.26852	0	1.20541	0	0.603009	0	0.435822	0	0.387126	0	0.464585	0.0438801
rMAG_1635	sbin1635_ccMAG	98.62	1.91	50	2584509	8	no	45.9	93.55	85.06	2	2	2	46	d__Bacteria;p__Bacteroidota;c__Bacteroidia;o__NS11-12g;f__UBA955;g__RGEC01;s__	05_JulE	5.63146	no	0.966186	0.0124595	0.974969	0.997718	12315.7						4	6	0	0			0	0	0	0	0.810609	0	0.344365	0	0.361591	0	0.134827	0	0.0508817	0	0.019181
rMAG_1095	sbin1095_05_JulE	59.95	1.11	25	1606000	41	no	44.6	91.79	69.37	0	0	0	17	d__Bacteria;p__Bacteroidota;c__Bacteroidia;o__NS11-12g;f__UBA955;g__RGEC01;s__	05_JulE	2.63461	no	0.890113	0.0110369	0.979251	0.999844	1679.95						0	0	0	0			0	0	0	0	0.379374	0	0.0613544	0	0	0	0	0	0	0	0
rMAG_3800	sbin3800_23_AprE	65.52	0	0	1955815	45	no	43.2	92.29	76.18	0	0	0	21	d__Bacteria;p__Bacteroidota;c__Bacteroidia;o__NS11-12g;f__UBA955;g__UBA955;s__	04_JunH	5.71513	no	0.84907	0.00446808	0.978231	0.994411	6001.59						2	2	0	0			0.0806086	0.467961	0	0.855361	0	0.208084	0	0.164758	0	0.242245	0	0.217003	0.026644	0.260324	0.274855
rMAG_124	sbin124_18_JanH	99.45	0	0	2438024	4	no	42.3	93.71	94.3	1	1	1	41	d__Bacteria;p__Bacteroidota;c__Bacteroidia;o__NS11-12g;f__UBA955;g__UBA955;s__UBA955 sp002737625	04_JunH	25.3243	yes	0.992203	0.00279372	0.987546	0.999829	4392.49	2616	7255	792	11	35	6	13	0	0	13	0	0	1.73449	0	3.78004	0	1.05195	0	0.713165	0	1.03146	0	1.13777	0.0271879	1.32138	0.336066
rMAG_872	sbin872_03_JunE	99.45	0	0	2341651	7	no	46.3	94.33	94.16	2	2	2	39	d__Bacteria;p__Bacteroidota;c__Bacteroidia;o__NS11-12g;f__UBA955;g__UBA955;s__UBA955 sp005788145	01_MayE	15.51	yes	0.985189	0.014198	0.976348	0.999289	29234.5	13585	50584	2993	77	1218	22	14	0	0	13	1	2.21259	0.0322981	2.31881	0.0541039	0.435074	0	0.942827	0	2.05083	0	1.10774	0.0229324	0.529621	0	1.36098
rMAG_2693	sbin2693_09_SepE	79.01	0.74	0	2087032	57	no	40	88.91	53.53	1	0	1	29	d__Bacteria;p__Bacteroidota;c__Bacteroidia;o__NS11-12g;f__UKL13-3;g__;s__	09_SepE	1.75877	no	0.810142	0.00344284	0.986672	0.999754	82.8928						0	1	0	0			0	0	0	0	0	0	0.0851656	0	0.274442	0	0.129368	0	0	0	0
rMAG_2412	sbin2412_09_SepE	86.57	0.16	0	2446545	19	no	36.2	92.23	79.26	2	1	1	26	d__Bacteria;p__Bacteroidota;c__Bacteroidia;o__NS11-12g;f__UKL13-3;g__CAISCU01;s__	09_SepE	3.00309	no	0.933323	0.00235369	0.989218	0.99992	170.444						4	1	0	0			0	0	0	0	0	0	0.021691	0	0.465139	0	0	0	0	0	0
rMAG_174	sbin174_09_SepE	99.05	1.11	25	3297036	6	no	34.9	89.37	90.14	1	2	1	34	d__Bacteria;p__Bacteroidota;c__Bacteroidia;o__NS11-12g;f__UKL13-3;g__RGVD01;s__	09_SepE	6.14756	no	0.981304	0.00985107	0.981542	0.999842	10230.1						6	31	3	0			0.673268	0	0	0	0.0394177	0	0.0216765	0.0238283	0.959852	0	0.0921202	0	0.0260753	0	0.0378257
rMAG_1092	sbin1092_ccMAG	96.67	0	0	2073372	3	no	35.2	93.87	91.16	3	3	3	36	d__Bacteria;p__Bacteroidota;c__Bacteroidia;o__Sphingobacteriales;f__CAIKLP01;g__CAIKLP01;s__	21_MarE	14.1165	yes	0.977497	0.00853584	0.975267	0.992574	22461.5	10894	33697	1768	32	180	7	6	0	1	6	0	0.0707826	0.0379334	0	0.0583442	0	0.0504998	0	0.104328	0	0.199573	0	0.075743	0	0.155398	0
rMAG_537	sbin537_23_AprE	96.67	2.86	85.71	2314574	5	no	35	94.22	94.81	3	3	3	35	d__Bacteria;p__Bacteroidota;c__Bacteroidia;o__Sphingobacteriales;f__CAIKLP01;g__CAIKLP01;s__	23_AprE	34.9091	yes	0.997022	0.00234357	0.990374	0.999828	2482.96	1234	4206	297	1	9	1	7	0	0	6	1	0.300083	0	0	0.0156391	0	0	0	0.0227299	0	0.037956	0	0.0195274	0	0.0308022	0
rMAG_91	sbin91_23_AprE	98.38	1.52	100	1810316	3	no	39.7	93.78	96.58	1	1	1	37	d__Bacteria;p__Bacteroidota;c__Bacteroidia;o__Sphingobacteriales;f__Sphingobacteriaceae;g__;s__	23_AprE	39.4304	yes	0.998237	0.00905934	0.984543	0.99987	21221.2	8285	28024	2035	18	55	11	21	1	0	18	3	0.221253	0	0	0	0	0	0	0	0	0	0	0	0	0	0
rMAG_3639	sbin3639_01_MayE	97.41	0.97	0	1740423	7	no	39.8	93.41	95.57	1	1	2	36	d__Bacteria;p__Bacteroidota;c__Bacteroidia;o__Sphingobacteriales;f__Sphingobacteriaceae;g__;s__	01_MayE	7.76438	no	0.995103	0.00792012	0.979069	0.999608	8136.53						0	0	0	0			1.11816	0	0.199574	0	0	0	0	0	0	0	0	0	0	0	0
rMAG_364	sbin364_06_JulH	99.03	1.96	0	3118185	12	no	37.5	89.06	91.56	2	3	2	39	d__Bacteria;p__Bacteroidota;c__Bacteroidia;o__Sphingobacteriales;f__Sphingobacteriaceae;g__Daejeonella;s__	06_JulH	6.39873	no	0.989052	0.00233889	0.99006	0.999979	628.571						3	2	0	0			0	0.374488	0.0941523	0.930902	0	1.03633	0	0.40796	0	0.31304	0	0.329496	0	0.186255	0.0507508
rMAG_841	sbin841_09_SepE	91.8	7.77	30.43	2696028	59	no	43.1	92.12	74.46	0	1	1	38	d__Bacteria;p__Bacteroidota;c__Bacteroidia;o__UBA7662;f__;g__;s__	09_SepE	2.76994	no	0.894588	0.0154121	0.973578	0.999729	3280.38						4	3	2	0			0.100099	0	0.0464587	0	0.126392	0	0.0481695	0	0.431606	0	0.0479306	0	0.0446192	0	0.0295357
rMAG_1988	sbin1988_07_AugE	95.56	0.24	0	2600802	10	no	49.7	93.29	91.47	1	2	2	41	d__Bacteria;p__Bacteroidota;c__Bacteroidia;o__UBA7662;f__UBA7662;g__F1-60-MAGs140;s__F1-60-MAGs140 sp005799065	05_JulE	10.1085	yes	0.978151	0.0165044	0.970823	0.998104	28027.5	18448	49354	4377	101	614	59	73	2	0	43	30	0	0	0	0	1.46843	0	1.20344	0	1.10091	0	0.0308163	0	0	0	0
rMAG_1002	sbin1002_15_DecE	94.52	0.24	100	1893102	25	no	52.9	94.55	84.74	0	0	0	34	d__Bacteria;p__Bacteroidota;c__Bacteroidia;o__UBA7662;f__UBA7662;g__SYHX01;s__SYHX01 sp009926245	03_JunE	25.3966	yes	0.96989	0.0162821	0.962136	0.992256	43914.2	19621	57948	4136	190	1239	48	42	7	0	33	9	0.108116	0	3.90112	0	0.154469	0	0.698899	0	1.35141	0	0.528603	0	0.269296	0	0.567533
rMAG_9	sbin9_ccMAG	95.56	0	0	2355132	4	no	50.3	93.76	89.93	1	1	1	39	d__Bacteria;p__Bacteroidota;c__Bacteroidia;o__UBA7662;f__UBA7662;g__SYHX01;s__SYHX01 sp009927485	03_JunE	47.1789	yes	0.961597	0.0113687	0.977629	0.999166	25837.2	15837	40721	3421	142	729	35	44	6	0	39	5	0	0	7.22052	0	2.36604	0	3.1742	0	5.28215	0	0.242613	0.0209546	1.77324	0	1.98782
rMAG_1641	sbin1641_11_OctE	95.36	2.19	25	2532110	8	no	51.5	94.52	86.9	2	2	2	41	d__Bacteria;p__Bacteroidota;c__Kapabacteria;o__Kapabacteriales;f__Kapabacteriaceae;g__UBA10438;s__	11_OctE	3.0693	no	0.937143	0.00222879	0.985509	0.999962	241.696						2	2	0	0			0	0	0	0	0	0	0.0817822	0	0.310509	0	0.509049	0	0.0619045	0	0.0353742
rMAG_3103	sbin3103_11_OctE	63.98	1.69	0	2084332	69	no	56.2	87.51	41.39	1	0	0	30	d__Bacteria;p__Bacteroidota;c__Kapabacteria;o__Kapabacteriales;f__Kapabacteriaceae;g__UBA10438;s__	11_OctE	1.16111	no	0.637544	0.0160639	0.981906	0.999771	322.405						0	0	1	0			0	0	0	0	0	0	0.0406034	0	0.177358	0	0.194888	0	0.0581804	0	0.0261579
rMAG_339	sbin339_04_JunH_circ	95.9	0	0	2517387	1	yes	33.2	93.33	98.77	2	2	2	38	d__Bacteria;p__Bacteroidota;c__Kapabacteria;o__Kapabacteriales;f__UBA961;g__BJGZ01;s__BJGZ01 sp014191195	24_AprH	22.1215	yes	0.99938	0.00399527	0.989707	0.999932	7095.45	6142	10138	1479	11	92	8	14	5	0	12	2	0	2.1804	0	2.66782	0	0.93989	0	0.777076	0	1.14813	0	1.26106	0.0191915	1.32733	0.235672
rMAG_1819	sbin1819_11_OctE_circ	96.45	0	0	2367258	1	yes	40.4	94.36	97.89	2	2	2	41	d__Bacteria;p__Bacteroidota;c__Kapabacteria;o__Kapabacteriales;f__UBA961;g__UBA961;s__UBA961 sp005788035	05_JulE	36	yes	0.99958	0.00860617	0.985104	0.999904	20250.9	12234	32641	2583	45	436	16	28	4	4	20	8	0	0	0.0374008	0	5.13104	0	3.91152	0	3.52757	0.0192827	2.82102	0.0354611	2.70033	0.0168017	2.79268
rMAG_1208	sbin1208_15_DecE	76.36	0	0	2254670	40	no	43.9	92.5	77.78	0	1	2	28	d__Bacteria;p__Bdellovibrionota;c__Bdellovibrionia_A;o__UBA1018;f__CAIMNF01;g__CAIMNF01;s__	15_DecE	2.92335	no	0.930444	0.00408907	0.982977	0.999976	387.196						0	0	0	0			0.0158769	0	0	0	0	0	0	0	0	0	0	0	0	0	0.409381
rMAG_227	sbin227_ccMAG	92.75	1.07	0	2891986	7	no	60.4	93.25	77.05	0	2	2	47	d__Bacteria;p__Bdellovibrionota;c__Bdellovibrionia_A;o__UBA1018;f__UBA1018;g__CAIOHW01;s__	05_JulE	4.33177	no	0.947597	0.00650472	0.970093	0.995276	5291.52						1	3	0	0			0	0	0	0	0.636221	0	0.447677	0	0.337725	0	0.293561	0	0.0264919	0	0
rMAG_1659	sbin1659_ccMAG	91.5	2.52	0	2685132	1	no	41.6	90.56	83.22	1	1	1	44	d__Bacteria;p__Bdellovibrionota;c__FAC87;o__UBA2466;f__UBA2466;g__UBA2466;s__UBA2466 sp013205415	16_DecH	4.14236	no	0.979818	0.00185822	0.989418	0.999723	321.027						0	0	0	0			0	0.0482909	0	0.113931	0	0.183785	0	0.0783723	0	0.0961226	0	0.109366	0	0.101352	0.0452853
rMAG_382	sbin382_07_AugE	82.84	2.1	62.5	3025494	31	no	59.6	92.77	82.26	0	0	0	40	d__Bacteria;p__Bdellovibrionota;c__Oligoflexia;o__Oligoflexales;f__RGVZ01;g__RGVZ01;s__	07_AugE	2.83438	no	0.924889	0.00444165	0.983313	0.999982	575.774						1	0	0	0			0	0	0	0	0	0	0.409555	0	0	0	0	0	0	0	0
rMAG_1720	sbin1720_07_AugE	88.11	0	0	3746476	2	no	49.1	92.54	92.43	4	4	4	45	d__Bacteria;p__Bdellovibrionota;c__Oligoflexia;o__Silvanigrellales;f__Silvanigrellaceae;g__RFOM01;s__	07_AugE	7.07183	no	0.995729	0.00458164	0.988058	0.999983	3894.86						2	4	1	0			0	0	0	0	0	0	1.00534	0	0	0	0	0	0	0	0
rMAG_682	sbin682_13_NovE_circ	92.34	0	0	2023069	1	yes	39.7	94.29	89.02	1	1	1	37	d__Bacteria;p__Bdellovibrionota;c__UBA2428;o__UBA2428;f__UBA2428;g__;s__	13_NovE	9.41791	no	0.998136	0.00369164	0.98781	0.999653	3710.7						0	1	0	0			0	0	0	0	0.438512	0	0.061833	0	0.202025	0	0.264155	0	1.32755	0	0.0381603
rMAG_968	sbin968_11_OctE	90.25	2.68	66.67	2198017	25	no	39.4	92.74	77.84	1	1	1	38	d__Bacteria;p__Bdellovibrionota;c__UBA2428;o__UBA2428;f__UBA2428;g__;s__	11_OctE	2.56928	no	0.873914	0.0118789	0.975401	0.998438	2247.94						1	1	0	0			0	0	0	0	0.0882093	0	0.023005	0	0.1441	0	0.419921	0	0.15995	0	0
rMAG_779	sbin779_15_DecE	93.84	0	0	3489421	2	no	58.9	87.73	89.59	1	1	1	46	d__Bacteria;p__Bdellovibrionota_C;c__UBA2361;o__UBA2361;f__UBA2361;g__OMII01;s__	15_DecE	5.75278	no	0.993361	0.00187322	0.987336	1	26.3654						0	0	2	0			0	0	0	0	0	0	0	0	0	0	0.0449892	0	0.0543992	0	0.826042
rMAG_2783	sbin2783_03_JunE	90.48	7.77	46.15	4359300	24	no	51.8	85.69	83.5	1	1	1	48	d__Bacteria;p__Bdellovibrionota_C;c__UBA2361;o__UBA2361;f__UBA2361;g__OMII01;s__	03_JunE	2.96293	no	0.922089	0.00541993	0.984659	0.99989	1081.14						2	6	0	0			0	0	0.456895	0	0	0	0	0	0	0	0	0	0	0	0
rMAG_1790	sbin1790_18_JanH	87.82	0.84	100	2848792	2	no	50.4	88.56	90.61	1	1	1	40	d__Bacteria;p__Bdellovibrionota_C;c__UBA2361;o__UBA2361;f__UBA2361;g__OMII01;s__	16_DecH	6.93654	no	0.992222	0.00219767	0.988873	0.999812	462.301						1	1	1	0			0	0.0652034	0	0.14293	0	0.0573402	0	0.157654	0	0.407628	0	0.35261	0	0.571176	0
rMAG_375	sbin375_09_SepE	70.94	0.84	0	3522842	77	no	54.4	82.04	61.32	1	1	1	39	d__Bacteria;p__Bdellovibrionota_C;c__UBA2361;o__UBA2361;f__UBA2361;g__OMII01;s__	09_SepE	2.20349	no	0.847908	0.00371028	0.985172	0.999891	261.721						0	0	1	0			0	0	0	0	0.153897	0	0.187175	0	0.350154	0	0.0327099	0	0.0463884	0	0
rMAG_366	sbin366_18_JanH	77.7	0.91	0	1646868	17	no	38.6	88.16	73.35	1	1	1	38	d__Bacteria;p__Chlamydiota;c__Chlamydiia;o__2-12-FULL-49-11;f__;g__;s__	18_JanH	3.30721	no	0.929474	0.00189197	0.984241	0.999901	258.673						1	0	0	0			0	0	0	0	0	0.0344543	0	0	0	0	0	0	0	0	0
rMAG_1191	sbin1191_11_OctE	52.04	0	0	944948	35	no	42.4	87.12	57.05	0	1	1	18	d__Bacteria;p__Chlamydiota;c__Chlamydiia;o__2-12-FULL-49-11;f__RGXB01;g__RGXB01;s__	09_SepE	2.78807	no	0.901376	0.00600896	0.97326	0.994309	1878.41						0	0	0	0			0	0	0	0	0.0393662	0	0.218606	0	0.438333	0	0.381788	0	0.0528427	0.0142007	0.0231762
rMAG_425	sbin425_09_SepE	88.51	3.72	100	1421468	2	no	40.7	91.07	81.16	0	3	2	38	d__Bacteria;p__Chlamydiota;c__Chlamydiia;o__2-12-FULL-49-11;f__RGXB01;g__RGXB01;s__RGXB01 sp010031885	11_OctE	4.84796	no	0.976975	0.00477784	0.985924	0.998605	3910.75						2	5	0	0			0	0	0	0	0.386693	0	0.369877	0	0.693624	0.0189993	0.797873	0.0292527	0.125197	0.0367759	0.032812
rMAG_996	sbin996_09_SepE	90.5	0.23	0	1573677	17	no	40.2	91.4	72.58	3	1	2	36	d__Bacteria;p__Chlamydiota;c__Chlamydiia;o__Chlamydiales;f__Simkaniaceae;g__;s__	09_SepE	3.14062	no	0.939845	0.00150718	0.989948	0.999991	190.001						0	0	0	0			0	0.0146326	0	0.0141743	0.0232503	0	0.0162869	0.0311926	0.491875	0.0361742	0.153479	0.0457363	0.0712024	0.0550888	0
rMAG_38	sbin38_ccMAG_circ	93.64	0.91	0	3178799	1	yes	60.6	90.99	93.05	1	1	1	50	d__Bacteria;p__Chloroflexota;c__Anaerolineae;o__Anaerolineales;f__UBA11657;g__BD1;s__BD1 sp003569365	06_JulH	438.804	yes	0.997552	0.0167491	0.975899	0.999584	41887.8	34703	76543	18207	200	3500	74	85	7	0	79	6	0.0594713	33.761	0.0578931	49.275	0.0575359	72.2875	0.0470359	44.1448	0.109781	48.8742	0.484762	54.705	1.63439	38.4503	7.97899
rMAG_1821	sbin1821_05_JulE	62.26	1.26	0	2424454	59	no	57.1	88.53	63.86	0	0	0	37	d__Bacteria;p__Chloroflexota;c__Chloroflexia;o__Chloroflexales;f__Roseiflexaceae;g__;s__	05_JulE	2.02884	no	0.827514	0.00823547	0.980977	0.999588	633.957						3	4	0	0			0	0	0	0	0.297411	0	0.0719363	0	0	0	0	0	0	0	0
rMAG_99	sbin99_ccMAG	99.69	0	0	3591506	2	no	54.5	92.18	92.28	0	3	3	49	d__Bacteria;p__Chloroflexota;c__Chloroflexia;o__Chloroflexales;f__Roseiflexaceae;g__UBA965;s__	09_SepE	5.64621	no	0.980982	0.00529476	0.985255	0.999113	3911.17						5	14	1	2			0	0	0	0	0.141631	0	0.544505	0	0.898712	0	0.0881305	0	0	0	0
rMAG_3635	sbin3635_13_NovE	80.94	0	0	3275022	115	no	53.2	87.84	62.74	0	2	2	44	d__Bacteria;p__Chloroflexota;c__Chloroflexia;o__Chloroflexales;f__Roseiflexaceae;g__UBA965;s__	13_NovE	2.19468	no	0.853673	0.0080858	0.980138	0.999765	865.643						1	0	0	0			0.166234	0	0.307661	0.0148913	0.0147286	0.0210232	0	0.0196497	0.0255622	0.024254	0.0256147	0	0.31816	0	0.113708
rMAG_718	sbin718_ccMAG	84.39	2.18	75	2071351	24	no	66.2	85.79	66.44	0	1	1	42	d__Bacteria;p__Chloroflexota;c__Dehalococcoidia;o__UBA2979;f__UBA2979;g__RH-chloro-G1;s__	06_JulH	2.72978	no	0.886109	0.00512934	0.974977	0.998633	747.338						1	1	2	0			0	0.0987427	0	0.219034	0	0.460482	0	0.184425	0	0.218865	0	0.308434	0	0.190482	0.0300599
rMAG_958	sbin958_ccMAG	88.43	0	0	1213240	2	no	63.2	94.85	92.39	1	1	1	48	d__Bacteria;p__Chloroflexota;c__Ellin6529;o__CSP1-4;f__UBA10416;g__UBA10416;s__	23_AprE	92.2493	yes	0.992646	0.0162327	0.962392	0.998496	42739.3	7522	40614	1961	60	1696	10	19	0	0	18	1	12.0926	0.125055	1.60105	0.0639452	0.919129	0.0767128	0.976394	0.0552688	2.23897	0.0671298	1.71462	0.0654054	0.617817	0.0370801	0.48281
rMAG_36	sbin36_08_AugH_circ	86.57	0	0	1143506	1	yes	63	95.22	93.89	1	1	1	47	d__Bacteria;p__Chloroflexota;c__Ellin6529;o__CSP1-4;f__UBA10416;g__UBA10416;s__	21_MarE	20.9602	yes	0.995788	0.0153593	0.965797	0.998193	32044.4	6758	27928	1486	44	427	11	10	0	0	8	2	0.771303	1.06074	0.13391	0.683281	0.101083	0.964529	0.083778	0.970628	0.957905	1.1732	1.74113	1.25546	1.11473	1.17315	1.67779
rMAG_631	sbin631_09_SepE	84.72	0.93	100	1105070	5	no	62.4	95.28	90.75	1	1	1	42	d__Bacteria;p__Chloroflexota;c__Ellin6529;o__CSP1-4;f__UBA10416;g__UBA10416;s__	09_SepE	60.1619	yes	0.987683	0.012845	0.971823	0.999861	35214.1	7289	29457	1400	31	737	9	7	0	0	7	0	1.34349	0.201986	1.07554	0.098844	1.46698	0.0975251	1.66078	0.0535588	9.57319	0.0698193	4.48777	0.0886983	1.55619	0.042588	0.944175
rMAG_2379	sbin2379_ccMAG	78.24	2.78	66.67	1136385	11	no	62.3	94.18	91.29	0	0	0	53	d__Bacteria;p__Chloroflexota;c__Ellin6529;o__CSP1-4;f__UBA10416;g__UBA10416;s__	01_MayE	25.6055	yes	0.982072	0.0040829	0.981687	0.999645	4330.4	1009	3652	184	3	73	0	1	0	0	1	0	3.71861	0.398468	0.573973	0.171837	0.25084	0.210244	0.0935205	0.0986372	0.596669	0.0991635	0.45786	0.0531026	0.150695	0.0403525	0.131758
rMAG_2194	sbin2194_02_MayH	63.8	0	0	865797	31	no	62.6	93.59	78.42	0	0	0	26	d__Bacteria;p__Chloroflexota;c__Ellin6529;o__CSP1-4;f__UBA10416;g__UBA10416;s__	05_JulE	13.0103	yes	0.884884	0.00657426	0.974976	0.99363	12938.4	2825	7765	554	36	22	1	0	0	0			1.47415	0.409642	1.06186	0.147912	1.90408	0.176821	0.457108	0.0991498	2.03882	0.114742	1.83775	0.104351	0.787795	0.067515	0.58787
rMAG_4584	sbin4584_01_MayE	56.64	0	0	614053	10	no	62.9	95.16	89.48	0	0	0	30	d__Bacteria;p__Chloroflexota;c__Ellin6529;o__CSP1-4;f__UBA10416;g__UBA10416;s__	23_AprE	40.2444	yes	0.968203	0.0142358	0.969874	0.998903	26562.9	2302	12934	603	15	457	1	5	0	0	5	0	5.7425	0.116417	0.762757	0.0552847	0.424668	0.0637277	0.379505	0.0425515	1.05631	0.0438953	0.797699	0.0372404	0.290195	0.0250759	0.233316
rMAG_8	sbin8_20_FebH	96.7	0.99	0	4130517	11	no	61.6	88.34	89.34	1	1	1	49	d__Bacteria;p__Chloroflexota;c__UBA2235;o__UBA12225;f__UBA12225;g__UBA12225;s__UBA12225 sp002347925	12_OctH	32.5763	yes	0.987404	0.0195686	0.96615	0.999301	45452.4	51078	101725	31191	361	3387	135	113	15	1	68	45	0	1.77627	0	1.95876	0	3.02314	0.337959	2.83936	0.243702	3.01057	0.333236	4.97362	1.23929	3.14482	2.14369
rMAG_1732	sbin1732_03_JunE	86.82	3.53	35.71	2730907	20	no	64.2	86.44	87.19	0	1	3	40	d__Bacteria;p__Cyanobacteria;c__Cyanobacteriia;o__PCC-6307;f__Cyanobiaceae;g__BAIKAL-G1;s__	03_JunE	3.5051	no	0.954402	0.00305956	0.977167	0.99989	344.574						0	2	2	0			0	0	0.550784	0	0.242194	0	0.0922912	0	0	0	0	0	0	0	0
rMAG_485	sbin485_07_AugE	92.05	0.54	0	2529052	14	no	67.8	91.26	89.01	0	2	2	44	d__Bacteria;p__Cyanobacteria;c__Cyanobacteriia;o__PCC-6307;f__Cyanobiaceae;g__CAIQIA01;s__	07_AugE	6.55604	no	0.977057	0.0093667	0.970323	0.999728	7989.55						21	22	0	0			0	0	0	0	0.324204	0	0.968993	0.0275351	0.0678572	0.034109	0	0	0	0	0
rMAG_1361	sbin1361_05_JulE	75.82	0.82	0	2141714	19	no	67.7	92	85.72	0	1	1	28	d__Bacteria;p__Cyanobacteria;c__Cyanobacteriia;o__PCC-6307;f__Cyanobiaceae;g__CAIQIA01;s__	05_JulE	6.03235	no	0.975373	0.00602487	0.970544	0.999631	3863.26						4	1	0	0			0	0	0	0	0.903726	0	0.294678	0.0673603	0.0239189	0.0320936	0	0	0	0	0
rMAG_15	sbin15_13_NovE	99.46	0.95	0	3859593	3	no	60.7	87.9	88.81	0	2	2	48	d__Bacteria;p__Cyanobacteria;c__Cyanobacteriia;o__PCC-6307;f__Cyanobiaceae;g__Cyanobium;s__	13_NovE	11.103	yes	0.996475	0.0051715	0.984196	0.999966	3970.11	3590	10598	1085	34	16	2	1	0	0	1	0	0	0	0.997278	0.0245366	0.217307	0.0638616	0.0702254	0.102263	0.414757	0.132415	1.0013	0.0171796	1.61113	0.0834924	0.11872
rMAG_316	sbin316_ccMAG_circ	98.03	0.27	0	3415429	1	yes	67.3	86.93	83.11	2	2	2	48	d__Bacteria;p__Cyanobacteria;c__Cyanobacteriia;o__PCC-6307;f__Cyanobiaceae;g__Cyanobium;s__	13_NovE	4.63641	no	0.972669	0.00332638	0.979119	0.998012	1769.32						3	3	0	0			0	0	0	0	0.0724172	0	0.286722	0.02926	0.71341	0.47948	0.572571	0.284639	0.680441	0.528904	0.194189
rMAG_2225	sbin2225_07_AugE	83.32	4.89	61.9	2645157	23	no	68.6	87.34	85.92	1	1	1	50	d__Bacteria;p__Cyanobacteria;c__Cyanobacteriia;o__PCC-6307;f__Cyanobiaceae;g__Cyanobium;s__	07_AugE	13.17	yes	0.966901	0.00919178	0.965019	0.999861	11550.2	7896	18703	3602	43	308	49	80	4	0	63	17	0	0	0	0	0.313098	0	1.94556	0.111899	0.132861	0.218954	0	0.0273761	0	0	0
rMAG_1130	sbin1130_05_JulE	58.26	0	0	2101060	67	no	64.4	84.22	64.92	0	0	1	25	d__Bacteria;p__Cyanobacteria;c__Cyanobacteriia;o__PCC-6307;f__Cyanobiaceae;g__Cyanobium;s__	05_JulE	2.13584	no	0.828772	0.00866724	0.976383	0.999706	853.379						4	4	0	0			0	0	0	0	0.31605	0	0.217504	0	0	0.0526005	0	0	0	0	0
rMAG_112	sbin112_05_JulE	98.75	5.25	20.83	4009988	16	no	64.1	87.13	90.39	2	2	2	54	d__Bacteria;p__Cyanobacteria;c__Cyanobacteriia;o__PCC-6307;f__Cyanobiaceae;g__Cyanobium;s__Cyanobium sp014191755	05_JulE	13.5036	yes	0.987371	0.00484569	0.97947	0.999909	3883.55	4231	9374	1754	26	188	8	18	3	0	13	5	0	0	0.296843	0	1.99633	0.145167	0.184374	0.134111	0.0749916	0.0849921	0	0	0	0	0
rMAG_3183	sbin3183_11_OctE	55.43	0.54	0	1472599	44	no	67	87.17	59.46	0	0	0	28	d__Bacteria;p__Cyanobacteria;c__Cyanobacteriia;o__PCC-6307;f__Cyanobiaceae;g__Cyanobium_A;s__	01_MayE	1.81706	no	0.735075	0.00700876	0.958722	0.991691	891.621						0	0	0	0			0.265979	0	0.191976	0	0.263452	0	0.187204	0	0.0964255	0	0.232837	0	0.0566505	0	0.0634077
rMAG_1433	sbin1433_01_MayE	95.92	4.35	55.56	2457090	22	no	63	89.95	89.36	1	2	1	40	d__Bacteria;p__Cyanobacteria;c__Cyanobacteriia;o__PCC-6307;f__Cyanobiaceae;g__Cyanobium_A;s__Cyanobium_A usitatum	03_JunE	8.03525	no	0.890892	0.00917098	0.961717	0.989815	16803.2						41	57	2	1			1.00569	0	1.25138	0	0.146424	0	0	0	0	0	0	0	0.0646806	0	0.178057
rMAG_881	sbin881_ccMAG	92.21	3.53	50	2616251	12	no	65	90.2	89.02	1	2	1	49	d__Bacteria;p__Cyanobacteria;c__Cyanobacteriia;o__PCC-6307;f__Cyanobiaceae;g__RGUW01;s__	07_AugE	29.6414	yes	0.957679	0.00948559	0.967312	0.999155	17966.9	11941	29573	4723	149	620	44	57	3	1	49	8	0	0	0	0	4.36641	0	4.33901	0	0.234484	0	0.256516	0	0	0	0
rMAG_643	sbin643_20_FebH	98.55	0.27	0	2187361	8	no	51.6	93.38	91.71	1	1	1	43	d__Bacteria;p__Cyanobacteria;c__Cyanobacteriia;o__PCC-6307;f__Cyanobiaceae;g__Synechococcus_D;s__Synechococcus_D lacustris	20_FebH	5.15022	no	0.985475	0.00795096	0.982444	0.999941	4640.29						2	1	0	0			0.0473579	0	0.610741	0	0.678213	0	0.538854	0	0.0854809	0	0.154051	0	0.122781	0	0.582362
rMAG_4089	sbin4089_10_SepH	54.44	0.54	50	1300391	47	no	67.4	83.62	62.23	0	1	0	35	d__Bacteria;p__Cyanobacteria;c__Cyanobacteriia;o__PCC-6307;f__Cyanobiaceae;g__Vulcanococcus;s__	05_JulE	72.1024	yes	0.807524	0.0276229	0.937722	0.981895	67651.2	22809	50960	10202	526	3476	72	67	0	0	50	17	0	0	0.213311	0	10.6941	0.0357858	10.4871	0.0762182	1.37445	0.223891	0.886298	0.121593	0.0255043	0.054491	0
rMAG_3242	sbin3242_05_JulE	54.84	0	0	2021085	47	no	67.3	88.55	62.52	1	2	1	40	d__Bacteria;p__Cyanobacteria;c__Sericytochromatia;o__S15B-MN24;f__UBA4093;g__;s__	05_JulE	2.10405	no	0.843129	0.0142821	0.9731	0.999616	1209.75						1	0	0	0			0	0	0	0	0.314241	0	0.0235054	0	0	0	0	0	0	0	0
rMAG_580	sbin580_09_SepE	82.62	3.61	66.67	1961916	9	no	37.7	91.95	78.51	0	0	1	33	d__Bacteria;p__Cyanobacteria;c__Vampirovibrionia;o__Caenarcaniphilales;f__LMEP-6097;g__;s__	09_SepE	3.03344	no	0.938002	0.00178553	0.988071	1	111.626						0	0	1	0			0	0	0.0289457	0	0	0	0.114646	0	0.474695	0	0	0	0.119584	0	0
rMAG_324	sbin324_11_OctE	64.23	2.25	0	1653024	77	no	43	80.8	56.72	0	0	0	29	d__Bacteria;p__Dependentiae;c__Babeliae;o__Babeliales;f__Chromulinavoraceae;g__Chromulinavorax;s__	11_OctE	2.56256	no	0.772756	0.00814114	0.974788	0.999775	1123.4						4	2	3	0			0	0	0	0	0	0	0	0	0	0	0.430658	0	0.0879322	0.0485899	0
rMAG_161	sbin161_10_SepH	94.84	0.65	0	4389025	3	no	70	91.09	88.9	1	1	1	55	d__Bacteria;p__Desulfobacterota_B;c__Binatia;o__UBA12015;f__;g__;s__	10_SepH	7.34112	no	0.995237	0.00542233	0.977731	0.99996	3267.24						16	17	0	0			0	0.636411	0	0.519049	0	0.633668	0	0.846254	0	1.26751	0	0.523377	0	0.51122	0.0211909
rMAG_447	sbin447_02_MayH	96.7	1.1	0	2439948	2	no	64.8	93.32	94.94	1	1	1	56	d__Bacteria;p__Gemmatimonadota;c__Gemmatimonadetes;o__Gemmatimonadales;f__Gemmatimonadaceae;g__Fen-1231;s__Fen-1231 sp014192065	04_JunH	10.8568	yes	0.998759	0.00275558	0.983317	0.999052	1749.63	2126	1730	409	2	2	3	3	0	0	3	0	0	0.726876	0	1.67643	0	1.69345	0	1.20634	0	1.48381	0	1.54853	0	1.52236	0.197785
rMAG_1035	sbin1035_09_SepE	98.9	2.2	66.67	3248239	8	no	67.3	90.97	88.47	3	2	2	48	d__Bacteria;p__Gemmatimonadota;c__Gemmatimonadetes;o__Gemmatimonadales;f__Gemmatimonadaceae;g__Gemmatimonas;s__	09_SepE	2.98992	no	0.936272	0.0174779	0.966171	0.999837	4499.67						5	7	0	0			0	0	0	0	0.349215	0	0.404984	0	0.485763	0	0.208227	0	0.016442	0	0
rMAG_224	sbin224_03_JunE	87.04	0	0	2977109	6	no	65.6	92.74	85.74	2	2	2	43	d__Bacteria;p__Gemmatimonadota;c__Gemmatimonadetes;o__Gemmatimonadales;f__Gemmatimonadaceae;g__Gemmatimonas;s__Gemmatimonas sp002737115	03_JunE	2.74583	no	0.925335	0.00346921	0.982458	0.999973	285.848						0	0	0	0			0.181966	0.0261088	0.434392	0.0426048	0	0	0	0	0	0	0	0	0	0	0
rMAG_1531	sbin1531_ccMAG_circ	95.6	1.1	0	2435100	1	yes	71.3	93.55	84.05	1	1	1	42	d__Bacteria;p__Gemmatimonadota;c__Gemmatimonadetes;o__Gemmatimonadales;f__Gemmatimonadaceae;g__PNKF01;s__	05_JulE	10.1415	yes	0.993228	0.01095	0.966674	0.996325	17653.9	11780	28220	2676	92	221	21	19	1	0	14	5	0	0	0	0	1.54089	0	0.59275	0	0.365015	0	0.132098	0	0	0	0
rMAG_429	sbin429_ccMAG	95.48	2.2	0	3191113	33	no	65.6	92.13	72.79	1	1	1	49	d__Bacteria;p__Gemmatimonadota;c__Gemmatimonadetes;o__Gemmatimonadales;f__GWC2-71-9;g__JABFSM01;s__JABFSM01 sp009692115	06_JulH	3.72196	no	0.955196	0.00521058	0.977211	0.998311	2144.08						2	1	0	0			0	0.109234	0	0.336069	0	0.630659	0	0.360217	0	0.402067	0	0.329009	0	0.176946	0.0482844
rMAG_406	sbin406_08_AugH	81.62	0.85	0	1792677	26	no	45.3	92.84	79.63	1	1	1	29	d__Bacteria;p__Margulisbacteria;c__Marinamargulisbacteria;o__;f__;g__;s__	08_AugH	3.40562	no	0.935891	0.00219645	0.988064	0.999939	362.586						0	0	0	0			0	0.111181	0	0.0669067	0	0.277492	0	0.620319	0	0.156116	0	0.142116	0	0.131856	0
rMAG_2463	sbin2463_19_FebE	72.51	0	0	1384922	48	no	45.6	88.76	60.4	1	1	1	33	d__Bacteria;p__Margulisbacteria;c__Marinamargulisbacteria;o__;f__;g__;s__	22_MarH	2.22154	no	0.87117	0.00258516	0.985218	0.998136	311.209						0	0	0	0			0	0	0	0	0	0	0	0	0	0	0.0191468	0	0.0490324	0	0.211066
rMAG_857	sbin857_02_MayH	74.28	0.85	0	1611516	25	no	45.2	93.15	72.29	1	0	1	28	d__Bacteria;p__Margulisbacteria;c__Marinamargulisbacteria;o__SXXA01;f__;g__;s__	02_MayH	2.602	no	0.907925	0.00133417	0.989861	0.999928	63.2944						1	0	0	0			0	0.412635	0	0.235487	0	0.0910934	0	0.0208776	0	0.0211949	0	0.172313	0	0.134458	0.0234553
rMAG_3204	sbin3204_24_AprH	59.96	0	0	1294173	38	no	44.9	87.19	42.74	1	1	1	27	d__Bacteria;p__Margulisbacteria;c__Marinamargulisbacteria;o__SXXA01;f__SICP01;g__;s__	24_AprH	1.43935	no	0.742721	0.00912116	0.981603	1	166.129						0	0	0	0			0	0.0698665	0	0.0360585	0	0.0183058	0	0.0179211	0	0	0	0.0322433	0	0.0229753	0
rMAG_2448	sbin2448_06_JulH	76.85	0.85	0	1803166	53	no	48.1	93.14	78.81	1	1	1	36	d__Bacteria;p__Margulisbacteria;c__Marinamargulisbacteria;o__SXXA01;f__SXXA01;g__CAIPHK01;s__	06_JulH	4.16493	no	0.966511	0.00186651	0.988824	0.99996	228.487						0	0	0	0			0	0	0	0	0	0.684813	0	0.412834	0	0.118234	0	0.0385877	0	0.0365133	0
rMAG_1422	sbin1422_11_OctE	62.57	0	0	1755697	44	no	52.4	84.15	41.18	1	1	1	36	d__Bacteria;p__Margulisbacteria;c__Marinamargulisbacteria;o__SXXA01;f__SXXA01;g__SXXA01;s__SXXA01 sp010027915	11_OctE	1.50436	no	0.721221	0.0120743	0.983182	0.999811	552.487						1	0	0	0			0.0250638	0	0	0	0.0559117	0	0	0	0.0648683	0	0.25478	0	0.12772	0	0.184107
rMAG_3606	sbin3606_15_DecE	92.47	1.94	0	3921048	4	no	67.2	93.95	87.14	2	2	2	49	d__Bacteria;p__Myxococcota;c__Bradymonadia;o__REDH01;f__REDH01;g__CAIWGR01;s__	15_DecE	7.62635	no	0.993168	0.00563152	0.979203	0.999927	4129						3	5	0	0			0.0318467	0.155913	0	0.0157937	0	0	0	0.0838434	0.02717	0.0255385	0	0	0.0239574	0	1.11429
rMAG_2851	sbin2851_08_AugH	91.83	0.65	0	3883582	6	no	66.7	93.14	83.61	2	2	2	47	d__Bacteria;p__Myxococcota;c__Bradymonadia;o__REDH01;f__REDH01;g__CAIWGR01;s__	02_MayH	7.8694	no	0.965421	0.0060162	0.970393	0.992799	10009.3						15	17	2	0			0	1.27692	0	0.175721	0	0.0801066	0	0.847777	0	0.18528	0	0.0772898	0	0.023143	0.0517674
rMAG_1773	sbin1773_12_OctH	58.35	0.65	0	5610688	245	no	70.1	92.67	74.79	0	0	0	33	d__Bacteria;p__Myxococcota;c__Bradymonadia;o__UBA7976;f__UBA1532;g__CAINDO01;s__	12_OctH	4.24388	no	0.963725	0.00345403	0.978689	0.99994	594.045						4	0	0	0			0	0.0632857	0	0.0364864	0	0.0737608	0	0.115054	0	0.28845	0	0.666136	0	0.0393937	0
rMAG_634	sbin634_18_JanH	81.72	3.23	0	5192635	27	no	63.7	90.11	75.33	1	1	1	47	d__Bacteria;p__Myxococcota;c__Polyangia;o__Polyangiales;f__Polyangiaceae;g__;s__	18_JanH	2.75026	no	0.918191	0.00319334	0.983408	0.999933	247.658						2	0	0	0			0	0.121654	0	0.198438	0	0.114396	0	0.0465536	0	0.06024	0	0.071666	0	0.0291794	0
rMAG_2838	sbin2838_09_SepE	87.63	2.69	0	4101473	19	no	70	93.04	76.73	2	3	2	60	d__Bacteria;p__Myxococcota;c__UBA796;o__UBA796;f__GCA-2862545;g__;s__	09_SepE	2.61723	no	0.912961	0.0164394	0.968424	0.999898	2713.17						0	1	1	0			0	0	0	0	0.0505245	0	0	0	0.431403	0	0	0	0	0	0
rMAG_3417	sbin3417_07_AugE	87.83	2.42	0	5625933	23	no	73.6	90.47	80.13	2	2	2	60	d__Bacteria;p__Myxococcota;c__UBA796;o__UBA796;f__SXON01;g__CAJBVW01;s__	07_AugE	2.48942	no	0.894696	0.00452141	0.974056	0.999883	309.46						3	2	1	0			0	0	0	0	0	0	0.37736	0	0	0	0	0	0	0	0
rMAG_450	sbin450_02_MayH	96.43	5.33	15.38	6811702	16	no	70.5	92.39	85.09	2	2	2	65	d__Bacteria;p__Myxococcota;c__UBA796;o__UBA796;f__SXON01;g__SXON01;s__	02_MayH	8.77452	no	0.989426	0.0109308	0.973037	0.999893	13804.8						83	241	1	8			0	1.44462	0	0.250652	0	0.108756	0	0.389148	0	0.334931	0	0.0586488	0.0214749	0	0.799046
rMAG_254	sbin254_24_AprH	83.57	0.84	0	6774499	28	no	67.9	92.73	93.85	2	1	2	46	d__Bacteria;p__Myxococcota;c__UBA796;o__UBA796;f__SXON01;g__SXON01;s__SXON01 sp014191855	24_AprH	6.98594	no	0.986554	0.00394361	0.981318	0.999988	1811.06						3	11	0	2			0	0	0	0	0	0	0	0	0	0	0	0	0	0.0216391	0
rMAG_467	sbin467_12_OctH	97.67	1.82	0	2387072	4	no	58.3	88.85	92.55	1	1	1	43	d__Bacteria;p__Nitrospirota;c__Nitrospiria;o__Nitrospirales;f__Nitrospiraceae;g__Palsa-1315;s__	12_OctH	74.0825	yes	0.999124	0.00625973	0.984331	0.999983	19714.9	10403	33607	2972	24	55	14	27	1	1	15	12	0	2.54694	0	2.9101	0	2.59423	0	4.78187	0.0637269	5.26282	0.044366	11.3013	0.0281369	10.1731	0.341493
rMAG_271	sbin271_18_JanH	91.64	2.27	0	3610898	7	no	56.6	83.88	85.27	1	1	1	46	d__Bacteria;p__Nitrospirota;c__Nitrospiria;o__Nitrospirales;f__Nitrospiraceae;g__Palsa-1315;s__	10_SepH	14.1586	yes	0.996499	0.0020962	0.987257	0.999947	316.819	471	470	199	4	0	18	34	0	0	17	17	0	1.47026	0	0.749299	0	1.0593	0	1.05688	0	2.3517	0	1.561	0	1.66203	0.0286885
rMAG_2845	sbin2845_ccMAG	74.26	0	0	1185518	2	no	61.3	89.58	85.01	0	1	1	50	d__Bacteria;p__Patescibacteria;c__ABY1;o__SG8-24;f__GWF2-40-263;g__YC12-FULL-57-11;s__	04_JunH	2.81412	no	0.925169	0.00503366	0.975806	0.997523	936.3						0	0	0	0			0	0.449332	0	0.434069	0	0.132302	0	0.0557687	0	0.0440874	0	0.02881	0	0	0
rMAG_850	sbin850_ccMAG	66.34	1.78	100	1215028	27	no	49	85.9	69.14	0	1	0	44	d__Bacteria;p__Patescibacteria;c__ABY1;o__SG8-24;f__UBA9934;g__CAIKHN01;s__	02_MayH	2.07441	no	0.833508	0.00277962	0.98251	0.999025	222.217						0	0	0	0			0	0.328793	0	0.280244	0	0.131482	0	0.0942826	0	0.088256	0	0.0735532	0	0.0364694	0
rMAG_34	sbin34_14_NovH	64.36	0	0	894414	2	no	31.9	90.69	95.96	0	1	1	44	d__Bacteria;p__Patescibacteria;c__Microgenomatia;o__Levybacterales;f__UBA12049;g__SIBS01;s__SIBS01 sp009695045	18_JanH	16.3746	yes	0.998098	0.00239023	0.989259	0.999788	2249.52	1138	713	124	0	37	4	7	2	0	5	2	0	0.330398	0	0.218762	0	0.51562	0	0.390278	0	0.507279	0	0.577773	0	1.02155	0.0846752
rMAG_825	sbin825_16_DecH	63.22	0.85	0	1164594	20	no	48	90.18	88.32	1	1	1	43	d__Bacteria;p__Patescibacteria;c__Paceibacteria;o__UBA9983_A;f__UBA2163;g__GWA1-54-10;s__	18_JanH	16.1644	yes	0.959027	0.0047178	0.978939	0.999671	7240.29	2435	5129	660	36	172	15	8	7	0	5	3	0	0.119206	0	0.133148	0	0.259549	0	0.260913	0	0.395822	0	0.565742	0.030268	1.35575	0.153195
rMAG_1318	sbin1318_18_JanH	80.3	0	0	668308	1	no	41.1	87.66	86.96	0	1	1	43	d__Bacteria;p__Patescibacteria;c__Paceibacteria;o__UBA9983_A;f__UBA9973;g__;s__	18_JanH	5.06124	no	0.974835	0.00415814	0.986405	0.999903	1958.68						0	1	0	0			0	0	0	0.0226901	0	0	0	0.0214375	0	0.0578431	0	0.105795	0	0.409451	0.0611519
rMAG_1867	sbin1867_11_OctE	58.15	0	0	597132	7	no	39.3	89.24	73.61	0	1	1	33	d__Bacteria;p__Patescibacteria;c__Saccharimonadia;o__CAILAD01;f__BJGX01;g__BJGX01;s__BJGX01 sp014191035	11_OctE	2.12573	no	0.861466	0.0193064	0.977606	0.999955	1709.84						0	0	0	0			0	0	0	0	0	0	0.0412923	0	0.176893	0	0.352804	0.0155474	0.102317	0.0197239	0.0235554
rMAG_18	sbin18_10_SepH_circ	66.36	0	0	819921	1	yes	41.9	89.98	93.71	1	1	1	41	d__Bacteria;p__Patescibacteria;c__Saccharimonadia;o__Saccharimonadales;f__JACDFO01;g__;s__	10_SepH	8.85507	no	0.999307	0.00402929	0.988308	0.999995	3528.39						0	1	0	0			0	0.722643	0	0.353959	0	0.264496	0	0.60491	0	1.4646	0	0.511793	0	0.814773	0.0599584
rMAG_2529	sbin2529_05_JulE	88.64	1.14	0	3426815	26	no	59.9	87.06	82.9	0	1	1	42	d__Bacteria;p__Planctomycetota;c__Phycisphaerae;o__Phycisphaerales;f__SM1A02;g__BJHL01;s__BJHL01 sp014192545	05_JulE	3.31378	no	0.937257	0.00201791	0.985916	0.999969	147.951						1	0	0	0			0	0	0	0	0.487253	0	0.132761	0.0307734	0.100953	0	0.0486278	0	0.0325086	0	0.0153889
rMAG_349	sbin349_14_NovH	98.48	0	0	3416394	8	no	51.8	93.27	90.48	0	1	1	46	d__Bacteria;p__Planctomycetota;c__Phycisphaerae;o__Phycisphaerales;f__SM1A02;g__F1-60-MAGs104;s__	24_AprH	27.4304	yes	0.98679	0.0204901	0.969314	0.999593	49444.5	39548	114654	9532	245	4943	132	144	14	0	114	30	0	4.101	0	2.34068	0	1.14999	0	1.15668	0	1.358	0	2.17407	0.0429664	2.05445	0.285328
rMAG_289	sbin289_03_JunE	96.59	3.98	75	3979627	4	no	61.8	89.41	88.61	1	1	1	50	d__Bacteria;p__Planctomycetota;c__Phycisphaerae;o__Phycisphaerales;f__SM1A02;g__QWPT01;s__	03_JunE	5.18932	no	0.98138	0.0096704	0.976995	0.999934	6227.22						28	40	0	0			0	0	0.810129	0	0	0	0	0	0	0	0	0	0	0	0
rMAG_2362	sbin2362_09_SepE	81.35	1.91	40	3760820	44	no	66.8	86.91	74.13	1	1	0	46	d__Bacteria;p__Planctomycetota;c__Phycisphaerae;o__Phycisphaerales;f__SM1A02;g__QWPT01;s__	09_SepE	2.25517	no	0.849816	0.0140466	0.966578	0.999566	1423.89						2	1	0	0			0	0	0	0	0.228234	0	0.326002	0	0.369665	0	0.0458952	0	0.0704141	0	0.0278859
rMAG_2416	sbin2416_ccMAG	88.53	0.57	0	3426987	15	no	58.4	90.73	80.43	1	1	1	42	d__Bacteria;p__Planctomycetota;c__Phycisphaerae;o__Phycisphaerales;f__SM1A02;g__QWPT01;s__QWPT01 sp003671065	02_MayH	3.23397	no	0.927361	0.00790257	0.981241	0.998158	2105.35						0	3	0	0			0	0.512549	0	0.0980751	0	0.0715991	0	0.0833548	0	0.0815727	0	0.0687383	0	0.0902432	0
rMAG_354	sbin354_04_JunH	95.45	0	0	3596689	11	no	62.9	90.38	86.35	1	2	1	50	d__Bacteria;p__Planctomycetota;c__Phycisphaerae;o__Phycisphaerales;f__SM1A02;g__QWPT01;s__QWPT01 sp003671075	02_MayH	17.311	yes	0.988995	0.0139281	0.973311	0.99914	29241.1	27211	64802	11878	145	1135	154	211	9	0	138	73	0	2.77933	0	0.777461	0	0.802933	0	0.95321	0	0.700501	0	0.342568	0	0.294218	0.0271968
rMAG_403	sbin403_20_FebH	95.08	0	0	2709708	33	no	53.5	91.08	83.16	1	1	1	47	d__Bacteria;p__Planctomycetota;c__Phycisphaerae;o__Phycisphaerales;f__SM1A02;g__SYAC01;s__	14_NovH	8.0948	no	0.935375	0.0353833	0.943538	0.993197	43821.7						95	86	0	0			0	0.391265	0	0.17877	0	0.165121	0	0.312531	0	0.537931	0.0307785	0.865191	0.080463	1.19404	0.867141
rMAG_459	sbin459_04_JunH	92.8	1.14	100	2626434	51	no	54	91.22	82.57	1	1	1	41	d__Bacteria;p__Planctomycetota;c__Phycisphaerae;o__Phycisphaerales;f__SM1A02;g__SYAC01;s__	14_NovH	11.8656	yes	0.953828	0.032975	0.948813	0.994248	59492.8	36285	103254	10346	290	6079	151	143	1	0	94	49	0	0.867563	0	0.592483	0	0.334168	0	0.580227	0	0.935428	0	1.36124	0.0426799	1.75052	0.303044
rMAG_2190	sbin2190_05_JulE	92.23	1.8	66.67	2600337	14	no	68.5	91.87	83.78	0	1	1	47	d__Bacteria;p__Planctomycetota;c__Phycisphaerae;o__Phycisphaerales;f__SM1A02;g__SYAC01;s__	05_JulE	3.72088	no	0.944686	0.0167989	0.960547	0.999523	6670.29						4	5	0	0			0	0	0	0	0.555601	0	0.324588	0	0.12012	0	0	0	0	0	0
rMAG_3616	sbin3616_07_AugE	58.19	0	0	1745712	54	no	67.2	90.38	69.25	0	0	0	26	d__Bacteria;p__Planctomycetota;c__Phycisphaerae;o__Phycisphaerales;f__SM1A02;g__SYAC01;s__	07_AugE	1.85654	no	0.816758	0.00605909	0.97764	0.999663	249.182						0	0	0	0			0	0	0	0	0	0	0.272928	0	0.0453588	0	0	0	0	0	0.0233057
rMAG_1402	sbin1402_ccMAG	97.35	0	0	2624519	3	no	66.7	92.89	84.52	0	1	1	46	d__Bacteria;p__Planctomycetota;c__Phycisphaerae;o__Phycisphaerales;f__SM1A02;g__SYAC01;s__SYAC01 sp903867275	15_DecE	3.56984	no	0.954953	0.00968161	0.973973	0.997192	4103.61						1	0	0	0			0	0	0.0854347	0	0.0164464	0	0.0870083	0	0.025526	0	0	0.0183756	0.0243206	0	0.514845
rMAG_1360	sbin1360_09_SepE	97.73	0	0	3164342	15	no	67.4	91.65	84.21	1	1	1	52	d__Bacteria;p__Planctomycetota;c__Phycisphaerae;o__Phycisphaerales;f__SM1A02;g__SYIB01;s__	09_SepE	7.93924	no	0.969665	0.01404	0.969536	0.999532	16095.6						51	75	0	0			0	0	0.191524	0	1.14747	0.059109	0.502036	0.0400246	1.29254	0.0457699	0.122511	0.059172	0	0.0334677	0
rMAG_353	sbin353_16_DecH	97.73	0	0	3127529	6	no	59.9	92.85	90.93	1	1	1	48	d__Bacteria;p__Planctomycetota;c__Phycisphaerae;o__Phycisphaerales;f__SM1A02;g__UBA966;s__	02_MayH	7.60893	no	0.981653	0.0174156	0.966758	0.99775	23587						31	22	2	0			0	1.20589	0	0.339821	0	0.200195	0	0.365231	0	0.648794	0	0.52688	0.0151661	0.922937	0.10029
rMAG_1671	sbin1671_20_FebH	96.59	0	0	3444612	11	no	60.1	92.87	89.96	1	1	1	48	d__Bacteria;p__Planctomycetota;c__Phycisphaerae;o__Phycisphaerales;f__SM1A02;g__UBA966;s__	19_FebE	9.16066	no	0.980089	0.0233441	0.963794	0.994004	40077.1						36	71	0	0			0	0.469876	0	0.127466	0	0.0746562	0	0.128628	0	0.213857	0	0.15154	0.0386474	0.243098	0.308369
rMAG_3322	sbin3322_13_NovE	76.65	1.42	0	2436900	52	no	68.7	88.52	69.25	0	1	0	43	d__Bacteria;p__Planctomycetota;c__Phycisphaerae;o__Phycisphaerales;f__SM1A02;g__UBA966;s__	13_NovE	2.18228	no	0.856085	0.00667815	0.975266	0.999837	342.648						0	0	0	0			0	0	0.0887095	0	0.0768448	0.0182282	0	0.0227696	0.0299097	0.0167541	0.0749013	0	0.321672	0	0.0674773
rMAG_1731	sbin1731_03_JunE	97.73	3.41	0	5480614	51	no	53.9	91.92	87.23	0	2	2	55	d__Bacteria;p__Planctomycetota;c__Planctomycetes;o__Gemmatales;f__Gemmataceae;g__;s__	13_NovE	18.4567	yes	0.955377	0.0172638	0.972068	0.999137	37949.2	43424	143704	16444	190	4223	40	93	16	0	73	20	0.0177419	0	2.50226	0	0	0	0	0.0407541	0	0.0166383	0.038558	0	2.63771	0.0174561	0.170472
rMAG_2410	sbin2410_07_AugE	84.38	3.41	0	4537601	2	no	63.2	92.06	87.16	0	2	2	51	d__Bacteria;p__Planctomycetota;c__Planctomycetes;o__Gemmatales;f__Gemmataceae;g__;s__	07_AugE	4.3226	no	0.975404	0.00669202	0.982257	0.999979	2783.63						1	4	0	0			0	0	0	0	0	0	0.631479	0	0.21247	0.0225819	0.0513155	0	0	0	0
rMAG_604	sbin604_16_DecH	96.59	1.14	0	5569478	10	no	52.6	87.75	86.62	0	2	2	52	d__Bacteria;p__Planctomycetota;c__Planctomycetes;o__Gemmatales;f__Gemmataceae;g__SYLG01;s__SYLG01 sp009691815	10_SepH	24.1322	yes	0.989708	0.00804111	0.982377	0.999862	18709.3	28243	60225	15146	95	492	137	165	24	3	124	41	0	0.800595	0	1.01158	0	1.19431	0	2.91884	0	3.96493	0	3.27841	0	1.39086	0.0661235
rMAG_3041	sbin3041_07_AugE	75.87	3.49	0	4389866	18	no	62.1	89.67	86.53	0	2	1	48	d__Bacteria;p__Planctomycetota;c__Planctomycetes;o__Gemmatales;f__Gemmataceae;g__UBA6894;s__	07_AugE	3.71713	no	0.953846	0.00967078	0.979111	0.999947	3824.49						0	2	0	0			0	0	0	0	0.0554758	0	0.538251	0	0.0553181	0	0.0776614	0	0	0	0
rMAG_74	sbin74_06_JulH	96.59	1.14	0	4873148	2	no	44.5	91.9	96.11	0	1	1	42	d__Bacteria;p__Planctomycetota;c__Planctomycetes;o__Gemmatales;f__Gemmataceae;g__UBA969;s__UBA969 sp003671255	19_FebE	27.6217	yes	0.996306	0.0217275	0.971206	0.999708	56836.8	54565	195529	18893	147	7840	113	121	10	0	98	23	0	1.64846	0	2.43251	0	1.82791	0	1.82952	0.100946	2.36718	1.0624	2.57589	1.65195	3.64357	2.50566
rMAG_2629	sbin2629_15_DecE	78.46	0.58	0	5348755	116	no	51.6	84.28	66.32	0	0	0	41	d__Bacteria;p__Planctomycetota;c__Planctomycetes;o__Isosphaerales;f__Isosphaeraceae;g__QWQI01;s__	15_DecE	2.36968	no	0.875261	0.00627904	0.983189	0.999905	785.416						4	0	0	0			0	0	0	0	0	0	0	0	0	0	0	0	0.124497	0	0.335943
rMAG_3042	sbin3042_07_AugE	63.5	2.03	0	5066346	133	no	52.9	84.19	50.16	0	0	0	35	d__Bacteria;p__Planctomycetota;c__Planctomycetes;o__Isosphaerales;f__Isosphaeraceae;g__QWQI01;s__	07_AugE	1.84581	no	0.774018	0.00873288	0.985076	0.999717	617.605						2	1	2	0			0	0	0	0	0.160948	0	0.264738	0	0.0833164	0	0.0676128	0	0.0558534	0	0
rMAG_317	sbin317_09_SepE	87.58	2.78	83.33	4937804	69	no	58.7	84.69	67.1	1	1	1	41	d__Bacteria;p__Planctomycetota;c__Planctomycetes;o__Pirellulales;f__Pirellulaceae;g__;s__	09_SepE	2.04021	no	0.849923	0.0261722	0.960035	0.999592	2420.71						1	3	0	0			0	0	0	0	0.041615	0	0.165133	0.0427252	0.3236	0.166667	0.118858	0.0284101	0.0136866	0.0232559	0
rMAG_1460	sbin1460_05_JulE	91.69	1.15	0	4680261	50	no	59.2	83.1	79.47	0	1	0	42	d__Bacteria;p__Planctomycetota;c__Planctomycetes;o__Pirellulales;f__Pirellulaceae;g__BJ22;s__	05_JulE	3.19738	no	0.941322	0.00453569	0.982593	0.999896	923.025						2	1	0	0			0	0	0	0	0.470009	0	0.0373831	0.0428431	0.208501	0.0560521	0.17676	0.0206296	0.091488	0.0520827	0.0231419
rMAG_1462	sbin1462_ccMAG	97.58	0	0	5755054	9	no	52.1	89.74	86.2	1	1	1	74	d__Bacteria;p__Planctomycetota;c__Planctomycetes;o__Pirellulales;f__Pirellulaceae;g__Pirellula_B;s__	11_OctE	4.70772	no	0.967414	0.00742777	0.97681	0.998218	5032.62						18	22	4	0			0	0	0.38206	0	0.154933	0	0.242246	0.0259962	0.642512	0.0631587	0.785163	0.0321953	0.0443482	0	0
rMAG_1358	sbin1358_05_JulE	89.34	3.53	60	5860050	63	no	52.3	89.49	80.79	1	2	1	82	d__Bacteria;p__Planctomycetota;c__Planctomycetes;o__Pirellulales;f__Pirellulaceae;g__Pirellula_B;s__	03_JunE	4.98228	no	0.9167	0.0194289	0.960775	0.993386	17584.2						41	78	2	1			0	0	0.767785	0.0187148	0.551153	0.0267202	0.199902	0.055169	0.318616	0.0267844	0.161411	0	0	0	0
rMAG_1506	sbin1506_02_MayH	70.76	1.18	0	7329458	166	no	51.3	87.28	64.15	0	2	1	39	d__Bacteria;p__Planctomycetota;c__Planctomycetes;o__Pirellulales;f__Pirellulaceae;g__Pirellula_B;s__	02_MayH	2.62353	no	0.874782	0.00285133	0.98662	0.999955	282.831						0	0	0	0			0	0.416115	0	0.169183	0	0.142451	0	0.139336	0	0.0956292	0	0.0381661	0	0.0508085	0
rMAG_2880	sbin2880_03_JunE	88.58	2.65	25	5523304	63	no	55.2	88.55	74.49	1	1	1	41	d__Bacteria;p__Planctomycetota;c__Planctomycetes;o__Pirellulales;f__Pirellulaceae;g__Pirellula_B;s__Pirellula_B sp003671195	03_JunE	3.2017	no	0.914032	0.0161857	0.974265	0.999852	5069.97						21	11	0	0			0	0	0.497391	0.0143472	0.108498	0.0344193	0.0875464	0.0893297	0.0422974	0.102989	0.0184771	0	0.0193642	0	0
rMAG_1241	sbin1241_13_NovE	87.82	4.12	0	6874504	104	no	51.1	88.12	77.72	0	1	1	132	d__Bacteria;p__Planctomycetota;c__Planctomycetes;o__Pirellulales;f__Pirellulaceae;g__Pirellula_B;s__Pirellula_B sp903858115	13_NovE	3.62268	no	0.939206	0.00314379	0.982967	0.999942	819.986						2	0	0	0			0	0	0	0	0.0972436	0.0236695	0	0.0824482	0	0.0251737	0.0673012	0	0.518074	0.0883798	0.0218935
rMAG_81	sbin81_16_DecH	74.65	0	0	2460391	16	no	57.3	89.89	87.79	0	1	1	31	d__Bacteria;p__Planctomycetota;c__Planctomycetes;o__Pirellulales;f__UBA1268;g__BAIKAL-G1-2R;s__BAIKAL-G1-2R sp002737405	06_JulH	7.73098	no	0.982446	0.00480086	0.980749	0.99882	5262.58						8	4	0	0			0	0.620985	0	0.67223	0	1.27406	0	0.644681	0	0.619516	0	0.703962	0.0249075	0.448246	0.118136
rMAG_266	sbin266_06_JulH	96.38	1.15	100	3924907	34	no	59.5	90.51	87.28	0	1	1	50	d__Bacteria;p__Planctomycetota;c__Planctomycetes;o__Pirellulales;f__UBA1268;g__BAIKAL-G1-2R;s__BAIKAL-G1-2R sp003670915	06_JulH	5.88402	no	0.982374	0.00962868	0.97829	0.999882	9013.21						5	11	0	0			0	0.694666	0	0.877444	0	0.974561	0	0.571741	0	0.528981	0	0.494112	0	0.580452	0.0642847
rMAG_918	sbin918_ccMAG	97.63	0	0	4540795	3	no	52.6	89.15	91.86	0	1	1	47	d__Bacteria;p__Planctomycetota;c__Planctomycetes;o__Pirellulales;f__UBA1268;g__QWOQ01;s__QWOQ01 sp003669585	04_JunH	20.3394	yes	0.994975	0.0030401	0.987383	0.999941	3896.23	5914	9489	2143	27	119	6	15	1	0	12	3	0	2.17238	0	3.05457	0	2.32635	0	1.66293	0	0.72673	0	0.336897	0	0.291065	0.047655
rMAG_786	sbin786_05_JulE	95.09	7.7	27.27	4575224	7	no	69.1	88.94	89.23	0	1	1	63	d__Bacteria;p__Planctomycetota;c__Planctomycetes;o__Pirellulales;f__UBA1268;g__QWPN01;s__	05_JulE	10.4248	yes	0.98378	0.00587447	0.97602	0.999916	4561.09	5931	11690	3173	13	61	20	14	0	0	9	5	0	0	0	0	1.59673	0.0173604	0.0770499	0.0810954	0.0839808	0.0431836	1.21692	0.0367811	0.0417624	0.0985914	0
rMAG_338	sbin338_ccMAG	94.25	0	0	3732402	10	no	69.5	88.42	81.12	0	1	1	60	d__Bacteria;p__Planctomycetota;c__Planctomycetes;o__Pirellulales;f__UBA1268;g__QWPN01;s__	14_NovH	3.12673	no	0.918379	0.00541407	0.970765	0.998626	965.33						2	2	0	0			0	0	0	0	0.0429994	0.0178661	0	0.268947	0.0953466	0.382505	0.0181608	0.239337	0.0260991	0.489083	0
rMAG_3620	sbin3620_07_AugE	75.78	4.02	80	4058070	74	no	70.3	84.88	55.42	0	1	0	42	d__Bacteria;p__Planctomycetota;c__Planctomycetes;o__Pirellulales;f__UBA1268;g__QWPN01;s__	07_AugE	1.65729	no	0.763032	0.010231	0.969322	0.99911	514.284						5	4	0	0			0	0	0	0	0.114861	0	0.249117	0.0437111	0	0.0530844	0	0.0237083	0	0.0305931	0
rMAG_616	sbin616_09_SepE	69.15	1.72	0	3603462	92	no	68.5	81.19	48.88	0	1	0	42	d__Bacteria;p__Planctomycetota;c__Planctomycetes;o__Pirellulales;f__UBA1268;g__QWPN01;s__	07_AugE	2.71099	no	0.77057	0.0111827	0.950058	0.990175	4397.72						29	52	0	0			0	0	0	0	0	0	0.406027	0	0.198705	0.0245269	0.053061	0	0	0.0190883	0
rMAG_2232	sbin2232_05_JulE	91.54	4.25	62.5	3951049	22	no	69.5	86.44	86.62	1	1	1	56	d__Bacteria;p__Planctomycetota;c__Planctomycetes;o__Pirellulales;f__UBA1268;g__QWPN01;s__QWPN01 sp014192425	08_AugH	4.25188	no	0.936292	0.00497947	0.968453	0.997219	2184.99						3	4	2	0			0	0	0	0	0.542739	0.0248945	0.0163288	0.817935	0	0.325914	0	0.0796306	0	0.165074	0
rMAG_1970	sbin1970_17_JanE	97.58	2.25	0	5234865	37	no	54.4	82.74	84.08	0	1	1	48	d__Bacteria;p__Planctomycetota;c__Planctomycetes;o__Planctomycetales;f__Planctomycetaceae;g__Schlesneria;s__	17_JanE	4.35456	no	0.976714	0.00228233	0.981945	0.999978	527.234						2	1	1	0			0	0.329566	0	0.055776	0	0.0345278	0	0.0301049	0	0.0390369	0	0.0427871	0	0.0291929	0.129629
rMAG_21	sbin21_ccMAG	80.9	1.5	0	6809879	109	no	59.9	81.09	53.81	0	1	2	41	d__Bacteria;p__Planctomycetota;c__Planctomycetes;o__Planctomycetales;f__Planctomycetaceae;g__Schlesneria;s__	02_MayH	1.90102	no	0.801094	0.00433883	0.980986	0.998201	261.972						2	1	0	0			0	0.307723	0	0.148295	0	0.12625	0	0.335871	0	0.313683	0	0.125157	0	0.215678	0
rMAG_1788	sbin1788_16_DecH	99.93	3.37	0	7260260	38	no	59.8	89.91	90.55	0	1	1	53	d__Bacteria;p__Planctomycetota;c__Planctomycetes;o__Planctomycetales;f__Planctomycetaceae;g__SXKJ01;s__SXKJ01 sp003669125	16_DecH	19.4249	yes	0.993836	0.00263718	0.979404	0.999986	1073.52	2846	3812	1040	21	75	19	31	5	0	24	7	0	0.075161	0	0.135316	0	0.131215	0	0.209067	0	0.395112	0	0.732808	0	1.29961	0.119049
rMAG_912	sbin912_03_JunE	56.87	1.12	0	5375394	128	no	57.6	87.74	54.86	0	0	1	39	d__Bacteria;p__Planctomycetota;c__Planctomycetes;o__Planctomycetales;f__Planctomycetaceae;g__SXXK01;s__	03_JunE	1.70254	no	0.777234	0.0269553	0.966226	0.999456	1592.44						1	2	0	0			0	0	0.262582	0	0	0	0	0	0	0	0	0	0	0	0
rMAG_276	sbin276_ccMAG	95.51	1.12	0	6571093	8	no	53.8	86.56	87.31	0	1	1	45	d__Bacteria;p__Planctomycetota;c__Planctomycetes;o__Planctomycetales;f__Planctomycetaceae;g__SXXK01;s__SXXK01 sp003670925	24_AprH	21.5827	yes	0.996335	0.0038823	0.985884	0.999852	5762.51	12514	17799	7203	89	261	72	92	6	3	65	27	0	3.24498	0	0.592515	0	0.130218	0	0.183617	0	0.261902	0	0.222573	0	0.25868	0.047545
rMAG_286	sbin286_05_JulE	97.75	0.13	50	6786159	3	no	59.2	88.37	94.1	0	1	1	45	d__Bacteria;p__Planctomycetota;c__Planctomycetes;o__Planctomycetales;f__Planctomycetaceae;g__SXXK01;s__SXXK01 sp005791255	09_SepE	27.8313	yes	0.99833	0.0117799	0.975536	0.999867	24571.5	41712	95521	27070	242	2201	305	467	41	2	285	182	0	0	0.203769	0	1.82597	0.0381989	3.13777	0.0673935	4.45786	0.0786657	1.83451	0.0309685	1.37328	0.0734907	0.190736
rMAG_802	sbin802_11_OctE	93.1	2.59	0	7297953	44	no	63.6	83.71	64.22	0	2	2	81	d__Bacteria;p__Planctomycetota;c__Planctomycetes;o__Planctomycetales;f__UBA10511;g__UBA10511;s__	13_NovE	3.06618	no	0.905938	0.0102245	0.966564	0.995033	3912.88						11	1	0	0			0	0	0	0	0.0831188	0.0189991	0.177676	0.11078	0.136061	0.183253	0.35206	0.0473495	0.447443	0.139048	0.0265559
rMAG_633	sbin633_16_DecH	81.62	0	0	5596906	86	no	64.5	87.85	79.68	0	1	1	79	d__Bacteria;p__Planctomycetota;c__UBA11346;o__UBA11346;f__UBA11346;g__BJHQ01;s__	16_DecH	2.70537	no	0.90732	0.00402596	0.98134	0.999907	412.371						1	1	0	0			0	0	0	0	0	0	0	0	0	0	0	0	0	0.0928838	0
rMAG_3848	sbin3848_10_SepH	76.88	4.3	40	4869634	123	no	65.8	86.25	69.81	0	2	1	51	d__Bacteria;p__Planctomycetota;c__UBA11346;o__UBA11346;f__UBA11346;g__BJHQ01;s__	10_SepH	2.46409	no	0.839326	0.0162014	0.966835	0.999622	2423.39						4	4	1	0			0	0	0	0	0	0	0	0	0	0.414384	0	0.133132	0	0.0523173	0
rMAG_3017	sbin3017_15_DecE	93.19	0.18	0	4175904	48	no	69.6	91.5	85.07	1	2	1	58	d__Bacteria;p__Planctomycetota;c__UBA11346;o__UBA11346;f__UBA11346;g__UBA11346;s__	15_DecE	3.57032	no	0.961178	0.00323228	0.978932	0.999963	150.387						0	0	0	0			0	0	0	0	0	0.0345332	0	0.0545278	0	0	0.0384764	0.0484188	0.216534	0.260495	0.53038
rMAG_562	sbin562_09_SepE	96.02	4.55	0	4427336	5	no	70.6	91.87	83.47	0	1	1	48	d__Bacteria;p__Planctomycetota;c__UBA1135;o__UBA1135;f__GCA-002686595;g__F1-120-MAGs118;s__	09_SepE	3.01707	no	0.934728	0.00870366	0.971369	0.999921	1701.25						1	0	0	0			0	0	0	0	0.455465	0	0.0966454	0	0.499327	0	0.0554229	0	0.149926	0	0.0701218
rMAG_1464	sbin1464_05_JulE	70.53	2.15	0	3797418	74	no	71.3	85.75	69.03	0	0	0	44	d__Bacteria;p__Planctomycetota;c__UBA1135;o__UBA1135;f__GCA-002686595;g__SXXH01;s__	05_JulE	2.03312	no	0.834078	0.00785307	0.972527	0.99982	517.72						0	0	0	0			0	0	0	0	0.311142	0	0.0632222	0	0.252398	0	0.0993594	0	0.244471	0	0
rMAG_275	sbin275_08_AugH	96.59	0.07	100	4194715	1	no	60.5	90.68	97.05	0	2	2	46	d__Bacteria;p__Planctomycetota;c__UBA1135;o__UBA2386;f__UBA2386;g__BJHM01;s__BJHM01 sp014192625	02_MayH	94.8059	yes	0.998283	0.00339287	0.98641	0.999928	3584.03	5278	5361	3937	20	438	98	111	1	0	62	49	0	15.1168	0	2.76123	0	2.31481	0	1.39835	0	1.03078	0	0.47427	0	0.153	0
rMAG_1284	sbin1284_13_NovE	74.79	0	0	3513991	107	no	66.5	88.25	66.08	0	0	0	33	d__Bacteria;p__Planctomycetota;c__UBA1135;o__UBA2386;f__UBA2386;g__SXPK01;s__SXPK01 sp903925435	13_NovE	1.83373	no	0.817265	0.00389605	0.982056	1	117.815						0	0	0	0			0	0.0499626	0.211646	0	0	0.0189765	0	0.0226913	0.0614518	0.0358659	0.0860932	0.0279909	0.270002	0.0347393	0.162236
rMAG_2203	sbin2203_05_JulE	92.58	4.34	30	3803844	56	no	70.3	88.98	84.59	0	0	0	44	d__Bacteria;p__Proteobacteria;c__Alphaproteobacteria;o__Acetobacterales;f__Acetobacteraceae;g__Roseomonas_A;s__	05_JulE	2.74731	no	0.896484	0.0178728	0.963288	0.99969	2343.16						1	2	0	0			0	0	0.0271681	0	0.413127	0	0.0323619	0	0	0	0	0	0	0	0
rMAG_2586	sbin2586_09_SepE	99.22	5.89	68.18	3779297	43	no	61.5	91.8	86.76	3	2	2	50	d__Bacteria;p__Proteobacteria;c__Alphaproteobacteria;o__Acetobacterales;f__Acetobacteraceae;g__Roseomonas_B;s__	09_SepE	2.36753	no	0.857768	0.03683	0.951081	0.998064	5249.12						0	1	0	0			0	0	0.185023	0	0.106233	0	0.105516	0	0.371789	0.017823	0.138792	0	0.0285207	0	0.0171905
rMAG_3138	sbin3138_07_AugE	94.03	3.98	85.71	3530851	83	no	62.4	92.57	84.47	1	2	1	30	d__Bacteria;p__Proteobacteria;c__Alphaproteobacteria;o__Acetobacterales;f__Acetobacteraceae;g__Roseomonas_B;s__	07_AugE	1.69335	no	0.745447	0.0469115	0.941463	0.997064	2946.88						0	0	0	0			0	0	0.124279	0	0.06715	0	0.241777	0	0.0737837	0.0244163	0.0931	0	0.0286122	0	0.0188542
rMAG_2432	sbin2432_07_AugE	55.33	0	0	1482742	67	no	61.6	86.48	59.6	1	2	1	18	d__Bacteria;p__Proteobacteria;c__Alphaproteobacteria;o__Acetobacterales;f__Acetobacteraceae;g__Roseomonas_B;s__	03_JunE	1.49199	no	0.418865	0.0155647	0.956565	0.990164	3577.16						0	0	0	0			0.0237985	0	0.231844	0	0.108081	0	0.137567	0	0.0455559	0	0.0397171	0	0	0	0
rMAG_906	sbin906_05_JulE	97.01	3.23	83.33	3684544	6	no	61.1	93.1	94.73	1	1	1	45	d__Bacteria;p__Proteobacteria;c__Alphaproteobacteria;o__Acetobacterales;f__Acetobacteraceae;g__Roseomonas_B;s__Roseomonas_B sp903844785	03_JunE	9.90701	no	0.974768	0.020935	0.965389	0.997098	35039.1						44	57	1	1			0.155083	0	1.52542	0	1.05217	0	0.133614	0	0.119443	0	0.0920422	0	0	0	0
rMAG_860	sbin860_04_JunH	78.62	1.74	0	6192871	227	no	64.6	80.5	66.67	1	1	1	48	d__Bacteria;p__Proteobacteria;c__Alphaproteobacteria;o__Acetobacterales;f__Acetobacteraceae;g__UBA6159;s__	04_JunH	2.45968	no	0.820695	0.00616498	0.977321	0.999679	835.638						6	0	0	0			0	0.264429	0	0.37963	0	0.343151	0	0.230898	0	0.168154	0	0.144073	0.0245557	0.0422688	0.108288
rMAG_1456	sbin1456_ccMAG	93.36	2.88	30	4421474	20	no	72.6	91.35	84.55	1	1	1	52	d__Bacteria;p__Proteobacteria;c__Alphaproteobacteria;o__CACIAM-22H2;f__CACIAM-22H2;g__CAIOSQ01;s__	07_AugE	2.50518	no	0.867085	0.0134113	0.949695	0.994974	2518.16						11	15	3	0			0	0	0	0	0.27836	0	0.378939	0	0.338023	0	0.100531	0	0	0	0
rMAG_628	sbin628_03_JunE	87.61	2.73	16.67	3931263	31	no	65	88.93	74.19	1	1	1	63	d__Bacteria;p__Proteobacteria;c__Alphaproteobacteria;o__CACIAM-22H2;f__CACIAM-22H2;g__Tagaea;s__	03_JunE	1.98001	no	0.836189	0.00259437	0.980637	0.999917	26.2002						0	0	0	0			0	0	0.315274	0.0163001	0.0188889	0.0305887	0	0.0223141	0	0	0	0	0.0230586	0.0581503	0
rMAG_2990	sbin2990_06_JulH	64.62	2.14	0	1391707	36	no	66	87.3	63.62	0	0	0	32	d__Bacteria;p__Proteobacteria;c__Alphaproteobacteria;o__CAIVPW01;f__CAIVPW01;g__;s__	06_JulH	1.96153	no	0.837548	0.00417509	0.979486	0.99962	163.109						1	0	0	0			0	0.0178328	0	0.0970443	0	0.33035	0	0.172305	0	0.184772	0	0.244574	0	0.083206	0
rMAG_189	sbin189_01_MayE	91.17	1.57	50	2601715	56	no	65.9	85.98	83.22	1	1	1	42	d__Bacteria;p__Proteobacteria;c__Alphaproteobacteria;o__Caulobacterales;f__Caulobacteraceae;g__Brevundimonas;s__	01_MayE	3.31783	no	0.907509	0.0135787	0.970258	0.999754	4048.48						4	1	1	0			0.489942	0.122376	0.262676	0.0714079	0	0.0242281	0	0.0215303	0	0	0	0	0.0264744	0	0.0226994
rMAG_3793	sbin3793_24_AprH	84.24	1.65	16.67	3430319	50	no	64.4	87.59	70.36	1	1	1	38	d__Bacteria;p__Proteobacteria;c__Alphaproteobacteria;o__Caulobacterales;f__Caulobacteraceae;g__Phenylobacterium;s__	24_AprH	2.00286	no	0.845148	0.00284089	0.983472	0.999985	58.5951						0	0	1	0			0	0.0854761	0	0.126443	0	0.0691093	0	0.0520868	0	0.0537218	0	0.0614354	0	0.0491233	0
rMAG_566	sbin566_ccMAG	85.39	2.27	30	2903012	31	no	68	85.49	57.03	1	1	1	48	d__Bacteria;p__Proteobacteria;c__Alphaproteobacteria;o__Caulobacterales;f__Caulobacteraceae;g__Phenylobacterium;s__Phenylobacterium sp903912465	13_NovE	1.95936	no	0.808973	0.00420775	0.973245	0.996185	454.7						1	0	0	0			0	0	0	0	0	0	0	0	0.0682428	0.0229294	0.187542	0.0177405	0.288326	0.0853815	0.0811689
rMAG_946	sbin946_01_MayE	60.18	1.03	0	2034720	71	no	55.4	88.6	71.06	0	0	0	28	d__Bacteria;p__Proteobacteria;c__Alphaproteobacteria;o__Caulobacterales;f__Hyphomonadaceae;g__Aquidulcibacter;s__	01_MayE	2.3658	no	0.877346	0.0117819	0.979735	0.999865	1271.43						0	0	0	0			0.34008	0.093529	0.0625839	0.0317818	0.0203827	0	0	0.0211235	0	0	0	0	0.0206479	0	0.0163476
rMAG_2843	sbin2843_02_MayH	80.25	1.79	11.11	4100720	74	no	62.8	85.83	73.77	1	1	1	32	d__Bacteria;p__Proteobacteria;c__Alphaproteobacteria;o__Caulobacterales;f__Hyphomonadaceae;g__UBA7672;s__	02_MayH	2.1337	no	0.852492	0.00316005	0.981358	0.99963	101.446						0	0	0	0			0	0.343098	0	0.0685658	0	0.0202074	0	0.0708627	0	0.091867	0	0.0428841	0	0.0364547	0
rMAG_165	sbin165_03_JunE	98.45	1.3	16.67	4174035	8	no	63.8	87.96	87.68	1	1	1	45	d__Bacteria;p__Proteobacteria;c__Alphaproteobacteria;o__Caulobacterales;f__Hyphomonadaceae;g__UBA7672;s__UBA7672 sp903842595	03_JunE	3.45676	no	0.954343	0.00364604	0.980948	0.999987	472.924						0	1	1	0			0.0294832	0.0166728	0.542892	0	0.0187017	0	0.0600272	0.019089	0.0420077	0.02191	0.0234365	0	0.289873	0.0436318	0.169895
rMAG_1559	sbin1559_16_DecH	53.83	0.09	0	1566000	48	no	62.3	83.48	50.41	1	0	1	25	d__Bacteria;p__Proteobacteria;c__Alphaproteobacteria;o__Micropepsales;f__Micropepsaceae;g__Rhizomicrobium;s__	16_DecH	1.34612	no	0.699297	0.00589027	0.972961	0.999582	156.45						1	0	0	0			0	0.0396037	0	0.0981757	0	0.169382	0	0.10416	0	0.129749	0	0.118692	0	0.115557	0
rMAG_1325	sbin1325_15_DecE	94.62	0	0	1532935	12	no	39.2	89.89	85.08	1	3	3	43	d__Bacteria;p__Proteobacteria;c__Alphaproteobacteria;o__Paracaedibacterales;f__UBA11393;g__CAITNM01;s__	15_DecE	4.56519	no	0.977927	0.00239799	0.98959	0.999988	315.734						0	0	1	0			0	0.0171245	0	0	0	0.114702	0	0.046462	0	0.0210377	0.0377445	0.0350306	0.0960597	0.0165628	0.636796
rMAG_826	sbin826_20_FebH	70.43	3.32	20	1409392	41	no	42.1	88.72	72.57	0	2	1	29	d__Bacteria;p__Proteobacteria;c__Alphaproteobacteria;o__Paracaedibacterales;f__UBA11393;g__CAITNM01;s__	15_DecE	3.29269	no	0.329262	0.012572	0.967085	0.996649	4357.91						4	2	1	0			0	0.0450572	0	0.0758352	0	0.138076	0	0.136481	0	0.115386	0.0452853	0.12987	0.244784	0.102814	0.465287
rMAG_1314	sbin1314_18_JanH	96.39	0	0	1056450	6	no	28.9	95.32	95.73	1	0	0	28	d__Bacteria;p__Proteobacteria;c__Alphaproteobacteria;o__Pelagibacterales;f__Pelagibacteraceae;g__Fonsibacter;s__	23_AprE	59.0334	yes	0.988899	0.0359068	0.958303	0.999051	101780	25835	69630	3006	128	8927	18	21	0	0	21	0	4.41317	4.65861	0.59718	3.3296	0.437741	3.60946	0.228964	2.86371	0.395121	2.21589	0.781281	3.85853	0.798646	3.32008	1.65394
rMAG_300	sbin300_ccMAG	98.8	0	0	1051175	4	no	30.3	94.38	95.43	0	0	0	33	d__Bacteria;p__Proteobacteria;c__Alphaproteobacteria;o__Pelagibacterales;f__Pelagibacteraceae;g__Fonsibacter;s__Fonsibacter ubiquis	01_MayE	418.323	yes	0.956526	0.0201054	0.976649	0.999617	46971.2	9257	36061	1414	68	2575	16	11	0	0	10	1	59.6412	5.97799	38.6705	3.42783	46.6338	3.02646	20.426	1.85722	18.6709	1.24516	29.0244	1.82787	22.2867	1.10983	16.6784
rMAG_3663	sbin3663_12_OctH	66.94	1.71	50	3696930	130	no	65.5	86.31	70.26	0	0	0	26	d__Bacteria;p__Proteobacteria;c__Alphaproteobacteria;o__Reyranellales;f__Reyranellaceae;g__Reyranella;s__	18_JanH	3.38535	no	0.804242	0.00530236	0.962545	0.992843	2962.19						37	22	0	0			0	0.137072	0	0.281315	0	0.306837	0	0.175851	0	0.250298	0	0.373182	0	0.274307	0.0719421
rMAG_488	sbin488_ccMAG	94.98	3.86	75	5168971	18	no	65.7	90.23	87.85	1	1	1	64	d__Bacteria;p__Proteobacteria;c__Alphaproteobacteria;o__Reyranellales;f__Reyranellaceae;g__Reyranella;s__Reyranella sp010032545	24_AprH	3.91547	no	0.911508	0.0122063	0.959275	0.994678	7423.72						18	29	0	0			0	0.319195	0	0.540502	0	0.343449	0	0.175435	0	0.217517	0.0588639	0.249153	0.104372	0.262789	0.406421
rMAG_1323	sbin1323_15_DecE	85.69	4.57	31.82	4845754	140	no	62.7	85.02	68.62	2	0	1	55	d__Bacteria;p__Proteobacteria;c__Alphaproteobacteria;o__Rhizobiales;f__Aestuariivirgaceae;g__Aestuariivirga;s__	15_DecE	2.09384	no	0.817322	0.0218699	0.968778	0.999566	2464.22						1	2	0	0			0	0.0485126	0	0.0530472	0	0.0429314	0	0.0552298	0	0.0668471	0	0.0440247	0.0952173	0.0607333	0.301188
rMAG_646	sbin646_ccMAG	93.76	1.37	22.22	2964728	10	no	54.9	89.43	86.24	1	1	1	45	d__Bacteria;p__Proteobacteria;c__Alphaproteobacteria;o__Rhizobiales;f__Beijerinckiaceae;g__CAIUPE01;s__	13_NovE	3.25351	no	0.920683	0.0165363	0.968059	0.994783	6603.98						0	1	0	0			0.113158	0.0184854	0.483615	0.0298308	0.0172999	0.051477	0.0208232	0.0535528	0.0241939	0.0625693	0.148191	0.0744292	0.465889	0.0475087	0.210791
rMAG_530	sbin530_07_AugE	96.78	0.1	0	2802276	6	no	51.8	91.31	92.78	1	1	1	47	d__Bacteria;p__Proteobacteria;c__Alphaproteobacteria;o__Rhizobiales;f__Beijerinckiaceae;g__CAIUPE01;s__CAIUPE01 sp009920595	07_AugE	8.8839	no	0.988894	0.00971592	0.981967	0.999905	11544.5						4	8	0	0			0	0	0	0	0.0339909	0	1.26459	0	0.339567	0	0.159065	0	0.0156701	0	0
rMAG_529	sbin529_22_MarH	96.51	0.47	0	3351358	27	no	46.2	81.56	87.93	2	1	1	46	d__Bacteria;p__Proteobacteria;c__Alphaproteobacteria;o__Rhizobiales;f__Beijerinckiaceae;g__Methylocystis;s__Methylocystis sp014190435	18_JanH	39.6508	yes	0.983156	0.00634494	0.979971	0.999288	13652.1	12431	21650	11018	55	599	76	54	3	2	51	3	0	1.19637	0	1.38765	0	2.43798	0	2.20229	0.0157214	2.48626	0.0776988	4.88016	0.277106	4.35769	0.887168
rMAG_2764	sbin2764_22_MarH	82.61	0.38	50	2599256	56	no	59.8	88.33	65.52	2	1	1	42	d__Bacteria;p__Proteobacteria;c__Alphaproteobacteria;o__Rhodobacterales;f__Rhodobacteraceae;g__CYK-10;s__	13_NovE	2.5664	no	0.854086	0.0156548	0.959995	0.988638	5198.41						0	1	0	0			0.0544281	0.0357906	0.0811232	0.0882058	0.0297612	0.0900053	0.0192398	0.0446599	0.0262586	0.044943	0.200175	0.0223139	0.366715	0	0.255007
rMAG_3228	sbin3228_15_DecE	64.66	1.24	0	2157916	73	no	56	87.84	56.94	0	0	0	19	d__Bacteria;p__Proteobacteria;c__Alphaproteobacteria;o__Rhodospirillales;f__Rhodospirillaceae;g__GCA-2737725;s__	15_DecE	1.69884	no	0.779696	0.0018343	0.983748	0.999061	66.2676						1	1	0	0			0	0	0	0	0	0	0	0	0.0242762	0	0	0	0.0237837	0	0.241788
rMAG_709	sbin709_04_JunH	98.51	0.5	0	3050194	8	no	55.6	88.95	89.6	1	1	1	44	d__Bacteria;p__Proteobacteria;c__Alphaproteobacteria;o__Rhodospirillales;f__Rhodospirillaceae;g__GCA-2737725;s__GCA-2737725 sp002737725	02_MayH	4.97822	no	0.982217	0.004465	0.983086	0.998793	3232.58						2	8	0	0			0	0.788689	0	0.734816	0	0.229941	0	0.057808	0	0.0537154	0	0.0472893	0	0.0352898	0.121459
rMAG_2638	sbin2638_15_DecE	75.85	2.61	0	1348077	47	no	35.3	83.88	58.8	0	1	0	28	d__Bacteria;p__Proteobacteria;c__Alphaproteobacteria;o__Rickettsiales;f__Rickettsiaceae;g__GCA-2402195;s__	18_JanH	2.95008	no	0.84667	0.00704155	0.967983	0.992113	3134.84						5	2	0	0			0	0.0750441	0	0.0678544	0	0.180955	0	0.193213	0	0.113289	0	0.160388	0.0828432	0.143117	0.292183
rMAG_651	sbin651_13_NovE	96.43	2.29	28.57	1351768	1	no	32.9	93.3	91.34	1	1	1	34	d__Bacteria;p__Proteobacteria;c__Alphaproteobacteria;o__Rickettsiales;f__UBA1997;g__RFXY01;s__	13_NovE	14.2187	yes	0.998305	0.00539313	0.987591	0.999983	8985.27	3624	8023	482	6	11	7	14	0	0	11	3	0	0	0	0	0	0	0	0	0	0	0.0783453	0	2.00936	0	0
rMAG_248	sbin248_22_MarH_circ	95.54	1.1	0	1428625	1	yes	32.5	89.99	93.81	2	1	1	34	d__Bacteria;p__Proteobacteria;c__Alphaproteobacteria;o__Rickettsiales;f__UBA1997;g__SYAR01;s__	22_MarH	5.21259	no	0.991104	0.00289306	0.990368	0.999995	725.873						0	0	0	0			0	0	0	0	0	0	0	0	0	0	0	0	0	0	0.0269712
rMAG_3507	sbin3507_15_DecE	89.71	1.65	50	1757714	4	no	32.3	87.51	89.49	1	1	1	36	d__Bacteria;p__Proteobacteria;c__Alphaproteobacteria;o__Rickettsiales;f__UBA1997;g__SYAR01;s__	15_DecE	5.56133	no	0.984932	0.00232867	0.988918	0.999847	590.54						1	0	0	0			0	0	0	0	0	0	0	0	0	0	0	0	0.233327	0	0.776948
rMAG_3955	sbin3955_07_AugE	78.75	1.1	0	1184921	3	no	33.6	91.63	90.93	0	1	0	29	d__Bacteria;p__Proteobacteria;c__Alphaproteobacteria;o__Rickettsiales;f__UBA1997;g__SYAR01;s__SYAR01 sp009925685	07_AugE	5.37654	no	0.99168	0.00238391	0.991374	0.999983	1273.5						0	1	0	0			0	0	0	0	0	0	0.760231	0	0.037919	0	0.11592	0	0.167156	0	0.306314
rMAG_846	sbin846_ccMAG	95.34	2.29	50	1572873	17	no	42.6	87.96	70.35	0	1	1	37	d__Bacteria;p__Proteobacteria;c__Alphaproteobacteria;o__Rickettsiales;f__UBA1997;g__UBA2645;s__	19_FebE	3.00049	no	0.911033	0.00241265	0.985927	0.998902	526.425						1	0	0	0			0	0	0	0	0	0	0	0	0	0	0	0.0707054	0	0.0879538	0.0435481
rMAG_2932	sbin2932_11_OctE	79.79	0.18	0	1394659	30	no	32.7	88.36	59.06	1	2	1	38	d__Bacteria;p__Proteobacteria;c__Alphaproteobacteria;o__Rickettsiales;f__UBA1997;g__UBA2645;s__	11_OctE	1.9501	no	0.838122	0.00593034	0.983155	0.999961	202.917						0	0	0	0			0	0	0	0	0	0	0	0	0	0	0.319802	0	0.102462	0	0.0231274
rMAG_2422	sbin2422_06_JulH	50.88	0	0	1085674	9	no	39.6	91.44	86.79	0	0	0	22	d__Bacteria;p__Proteobacteria;c__Alphaproteobacteria;o__Rickettsiales;f__UBA1997;g__UBA2645;s__	06_JulH	3.94883	no	0.956772	0.00313225	0.989863	0.999963	843.716						0	0	0	0			0	0	0	0	0	0.63613	0	0.297889	0	0.076432	0	0.0240784	0	0	0
rMAG_3106	sbin3106_09_SepE	77.22	2.37	40	1110986	23	no	38.7	89.02	59.17	0	1	1	31	d__Bacteria;p__Proteobacteria;c__Alphaproteobacteria;o__Rickettsiales_A;f__;g__;s__	09_SepE	2.05115	no	0.841461	0.00182748	0.989949	0.999934	74.7084						0	0	0	0			0	0	0	0	0	0	0.0696684	0	0.320638	0	0	0	0	0	0
rMAG_73	sbin73_04_JunH	92.86	2.61	50	6142723	40	no	67.4	91.35	86.68	1	2	2	53	d__Bacteria;p__Proteobacteria;c__Alphaproteobacteria;o__SHVZ01;f__SHVZ01;g__SHVZ01;s__	18_JanH	9.26692	no	0.98032	0.00704131	0.969441	0.994647	10051.6						56	35	4	1			0	0.282016	0	0.6301	0	0.967299	0	0.803448	0	0.878445	0.0425941	0.980401	0.10511	0.553925	0.310944
rMAG_759	sbin759_01_MayE	91.55	0.58	50	2711385	37	no	60.5	91.89	90.79	1	0	0	38	d__Bacteria;p__Proteobacteria;c__Alphaproteobacteria;o__Sphingomonadales;f__Sphingomonadaceae;g__Chakrabartia;s__	01_MayE	4.35725	no	0.967046	0.0196464	0.968115	0.999252	12115.2						0	2	0	0			0.630659	0	0.0387926	0	0	0	0	0	0	0	0	0	0	0	0
rMAG_1165	sbin1165_03_JunE	76.17	1.96	0	1901065	49	no	57.1	88.92	58.17	0	0	0	36	d__Bacteria;p__Proteobacteria;c__Alphaproteobacteria;o__Sphingomonadales;f__Sphingomonadaceae;g__Chakrabartia;s__	03_JunE	1.61997	no	0.751805	0.00875534	0.978488	0.99874	307.722						1	0	0	0			0.130761	0	0.24904	0	0	0	0	0	0	0	0.0373384	0	0	0	0.0484901
rMAG_1379	sbin1379_03_JunE	91.3	3	5	2988596	8	no	64	91.26	91.75	1	1	1	52	d__Bacteria;p__Proteobacteria;c__Alphaproteobacteria;o__Sphingomonadales;f__Sphingomonadaceae;g__Sandarakinorhabdus;s__Sandarakinorhabdus limnophila	03_JunE	6.19982	no	0.975914	0.0172356	0.971486	0.999795	16328.4						24	42	1	0			0.381787	0	0.967985	0	0.083247	0	0	0	0	0	0	0	0	0	0
rMAG_3016	sbin3016_23_AprE	91.75	0.88	40	2408403	20	no	55.6	90.79	93.06	0	0	0	38	d__Bacteria;p__Proteobacteria;c__Alphaproteobacteria;o__Sphingomonadales;f__Sphingomonadaceae;g__Sphingorhabdus_B;s__	23_AprE	6.8198	no	0.982055	0.00399389	0.980031	0.99979	2277.86						5	8	5	0			0.0640166	0	0	0	0	0	0	0	0	0	0	0	0	0	0
rMAG_188	sbin188_01_MayE	61.21	1.72	100	1528345	59	no	56	89.65	82.6	0	0	0	20	d__Bacteria;p__Proteobacteria;c__Alphaproteobacteria;o__Sphingomonadales;f__Sphingomonadaceae;g__Sphingorhabdus_B;s__	23_AprE	11.873	yes	0.931917	0.0102146	0.972509	0.992864	22031.7	6337	25209	2018	61	47	9	12	0	0	10	2	0.43425	0	0.0394979	0	0	0	0	0	0.0184235	0	0.0246945	0	0.0291863	0	0
rMAG_522	sbin522_01_MayE	96.99	5.57	70.83	2270561	6	no	54.6	92.12	95.62	1	1	1	42	d__Bacteria;p__Proteobacteria;c__Alphaproteobacteria;o__Sphingomonadales;f__Sphingomonadaceae;g__Sphingorhabdus_B;s__Sphingorhabdus_B sp002299895	01_MayE	10.2253	yes	0.993228	0.00359173	0.980823	0.999812	2298.99	889	3851	459	5	16	0	3	0	0	3	0	1.46734	0	0.0565429	0	0.0144594	0	0	0	0	0	0	0	0.0283159	0	0
rMAG_2319	sbin2319_02_MayH	79.7	1.7	14.29	4341917	101	no	61.9	88.88	70.98	1	1	0	38	d__Bacteria;p__Proteobacteria;c__Gammaproteobacteria;o__Burkholderiales;f__;g__;s__	02_MayH	2.00063	no	0.819083	0.00423226	0.980762	0.999572	218.106						0	0	0	0			0	0.32035	0	0.136882	0	0.0577905	0	0.0653711	0	0.0888248	0	0.0855613	0	0.0824554	0
rMAG_531	sbin531_ccMAG	99.38	2.06	25	4435275	15	no	60	93.41	91.56	0	1	1	46	d__Bacteria;p__Proteobacteria;c__Gammaproteobacteria;o__Burkholderiales;f__Burkholderiaceae;g__;s__	07_AugE	5.42168	no	0.97678	0.00493712	0.976696	0.999818	3025.29						2	7	1	0			0	0	0	0	0	0	0.782856	0	0.22029	0	0.0727583	0	0	0	0
rMAG_359	sbin359_18_JanH	97.01	4.3	36.67	3186130	44	no	55.3	89.62	83.82	1	1	1	40	d__Bacteria;p__Proteobacteria;c__Gammaproteobacteria;o__Burkholderiales;f__Burkholderiaceae;g__CAINMN01;s__	04_JunH	3.72835	no	0.860784	0.0143059	0.968638	0.994763	7073.47						0	0	0	0			0	0.361893	0	0.557982	0	0.601255	0	0.391409	0	0.438862	0.0191981	0.446077	0.0313008	0.399275	0.118621
rMAG_3087	sbin3087_01_MayE	96.55	7.52	78.95	2795797	48	no	54.3	93.11	89.43	0	1	0	40	d__Bacteria;p__Proteobacteria;c__Gammaproteobacteria;o__Burkholderiales;f__Burkholderiaceae;g__CAINMN01;s__	03_JunE	10.6324	yes	0.925332	0.0179054	0.966666	0.996437	30338	15425	64228	4038	68	1060	53	57	1	1	43	14	1.4103	0.0277837	1.62033	0.0427959	0.0584796	0.0396639	0.0381617	0	0.0624279	0	0.065325	0	0.061815	0	0.0588316
rMAG_1501	sbin1501_24_AprH	87.93	6.38	68.18	2991538	85	no	54.7	86.82	68.37	2	1	2	42	d__Bacteria;p__Proteobacteria;c__Gammaproteobacteria;o__Burkholderiales;f__Burkholderiaceae;g__CAINMN01;s__	19_FebE	1.83567	no	0.562914	0.0149162	0.957115	0.986047	4320.52						2	0	0	0			0	0.104719	0	0.154799	0	0.166535	0	0.112387	0	0.120211	0	0.121995	0.045631	0.113867	0.0932094
rMAG_641	sbin641_15_DecE	84.71	4.18	35.29	2720750	46	no	54.5	91.3	83.35	1	0	0	27	d__Bacteria;p__Proteobacteria;c__Gammaproteobacteria;o__Burkholderiales;f__Burkholderiaceae;g__CAINMN01;s__	19_FebE	4.97248	no	0.893853	0.00529129	0.967979	0.989666	8353.95						2	10	0	0			0.0405108	0.0559153	0	0.0794666	0	0.0743633	0	0.0417808	0	0.0398414	0.0370115	0.0383248	0.148185	0.0288295	0.383288
rMAG_3215	sbin3215_22_MarH	83.58	3.02	47.37	3277901	36	no	58.5	91.49	86.1	0	0	0	34	d__Bacteria;p__Proteobacteria;c__Gammaproteobacteria;o__Burkholderiales;f__Burkholderiaceae;g__CAINMN01;s__	22_MarH	2.35325	no	0.827872	0.0202148	0.963024	0.997589	3330.79						2	1	0	0			0.0770109	0.0531552	0.0668893	0.068004	0	0.0861162	0	0.0527712	0	0.0502101	0.0331193	0.0523818	0.0692004	0.0415413	0.106354
rMAG_874	sbin874_23_AprE	72.42	2.45	28.57	2694796	64	no	58.9	89.69	77.72	0	0	0	33	d__Bacteria;p__Proteobacteria;c__Gammaproteobacteria;o__Burkholderiales;f__Burkholderiaceae;g__CAINMN01;s__	23_AprE	1.71325	no	0.725771	0.0299038	0.963672	0.997453	2042.46						2	2	0	0			0.15402	0.037408	0.166376	0.0528769	0	0.0573006	0	0.0368014	0.0252529	0.033033	0.0489788	0.0322026	0.0883166	0.0260263	0.0978116
rMAG_1617	sbin1617_10_SepH	70.97	3.75	11.11	2536684	62	no	53.2	90.28	74.18	1	1	1	37	d__Bacteria;p__Proteobacteria;c__Gammaproteobacteria;o__Burkholderiales;f__Burkholderiaceae;g__CAINMN01;s__	04_JunH	3.57023	no	0.84455	0.0159347	0.963074	0.992627	8712.56						0	3	0	0			0.209976	0.328669	0.056056	0.532185	0	0.544284	0	0.361694	0	0.420163	0.0294147	0.279765	0.044263	0.220864	0.0984356
rMAG_3600	sbin3600_04_JunH	68.87	2.91	11.76	2882602	93	no	58.7	87.78	74.63	0	0	0	30	d__Bacteria;p__Proteobacteria;c__Gammaproteobacteria;o__Burkholderiales;f__Burkholderiaceae;g__CAINMN01;s__	04_JunH	2.35613	no	0.836214	0.0252422	0.966182	0.999261	3669.25						0	0	0	0			0.0523274	0.159996	0.0302835	0.353591	0	0.301133	0	0.179922	0	0.175383	0	0.20168	0.0233162	0.155378	0.0445513
rMAG_907	sbin907_01_MayE	67.13	0.39	0	2550846	53	no	59.2	90.96	87.23	0	0	0	25	d__Bacteria;p__Proteobacteria;c__Gammaproteobacteria;o__Burkholderiales;f__Burkholderiaceae;g__CAINMN01;s__	01_MayE	3.23638	no	0.901546	0.0206712	0.965355	0.998804	6451.98						0	0	0	0			0.46363	0.0443336	0.344168	0.0595619	0.0187811	0.0650535	0	0.0359548	0.0422977	0.0347518	0.0996165	0.0310891	0.161705	0.0253189	0.172967
rMAG_1551	sbin1551_03_JunE	66.54	0	0	2217925	60	no	56.6	91.79	76.6	0	0	0	30	d__Bacteria;p__Proteobacteria;c__Gammaproteobacteria;o__Burkholderiales;f__Burkholderiaceae;g__CAINMN01;s__	23_AprE	3.83801	no	0.871669	0.0275263	0.946655	0.990819	17903.2						15	20	0	0			0.191546	0	0.373496	0	0.0907	0	0.143018	0	0.159113	0	0.12699	0	0.0622781	0	0.0274537
rMAG_3731	sbin3731_20_FebH	63.79	0	0	2645370	50	no	58.7	91.03	84.6	0	0	0	19	d__Bacteria;p__Proteobacteria;c__Gammaproteobacteria;o__Burkholderiales;f__Burkholderiaceae;g__CAINMN01;s__	20_FebH	1.76234	no	0.738163	0.0208286	0.961777	0.998174	1695.79						0	0	0	0			0.0667133	0.0437166	0.066299	0.0568419	0	0.0691659	0	0.0418394	0	0.039055	0.0275503	0.0441269	0.059114	0.0323515	0.0869093
rMAG_2984	sbin2984_17_JanE	60.34	0	0	2022198	50	no	58.2	90.52	79.58	0	0	0	27	d__Bacteria;p__Proteobacteria;c__Gammaproteobacteria;o__Burkholderiales;f__Burkholderiaceae;g__CAINMN01;s__	17_JanE	1.46442	no	0.711526	0.0199374	0.967094	0.998212	646.821						0	0	0	0			0.102291	0.0316562	0.103388	0.0415576	0	0.0492935	0	0.0271777	0	0.0270509	0.0373007	0.0274008	0.0811104	0.0220796	0.106238
rMAG_106	sbin106_07_AugE	98.57	1.05	70	2565549	11	no	54.2	92.71	88.3	1	1	1	40	d__Bacteria;p__Proteobacteria;c__Gammaproteobacteria;o__Burkholderiales;f__Burkholderiaceae;g__CAINMN01;s__CAINMN01 sp005789825	09_SepE	9.63775	no	0.971324	0.0124141	0.971344	0.99498	22649.3						19	19	1	1			0.320955	0.0846486	0.634312	0.0987263	0.117039	0.0564771	0.551952	0	1.50578	0	0.591462	0	0.161735	0	0.12933
rMAG_1947	sbin1947_07_AugE	70.16	1.66	0	2746148	33	no	60.4	91.21	83.31	1	0	0	36	d__Bacteria;p__Proteobacteria;c__Gammaproteobacteria;o__Burkholderiales;f__Burkholderiaceae;g__CAINMN01;s__CAINMN01 sp009923505	07_AugE	2.76373	no	0.900486	0.00994067	0.978958	0.99976	1608.8						3	1	0	0			0	0	0	0	0.0825751	0	0.397006	0	0.214533	0	0.119348	0	0.0562025	0	0.033518
rMAG_24	sbin24_ccMAG	98.64	1.31	0	3175241	12	no	49.8	92.7	90.38	1	1	1	38	d__Bacteria;p__Proteobacteria;c__Gammaproteobacteria;o__Burkholderiales;f__Burkholderiaceae;g__Limnohabitans;s__	23_AprE	14.0817	yes	0.950781	0.0220617	0.960213	0.995771	41869.6	23545	99323	6884	135	3059	80	79	1	0	63	16	0.439138	1.13628	0.0622297	2.04267	0.017218	2.02491	0.0345647	1.23042	0.157844	1.28616	0.114832	1.01641	0.0790235	0.817083	0.206065
rMAG_1865	sbin1865_07_AugE	88.99	2.13	25	2472209	19	no	50.7	92.53	90.5	1	1	1	35	d__Bacteria;p__Proteobacteria;c__Gammaproteobacteria;o__Burkholderiales;f__Burkholderiaceae;g__Limnohabitans;s__Limnohabitans sp009923345	23_AprE	22.2455	yes	0.952649	0.0134187	0.970752	0.997904	31004.7	15127	55722	4320	112	1369	31	42	0	0	35	7	0.725096	0.0969726	0.121387	0.161773	0.111826	0.129861	0.570505	0.0768333	2.35793	0.0832383	0.787471	0.0713306	0.176161	0.0456881	0.168017
rMAG_952	sbin952_18_JanH	98.68	0.95	0	3472390	21	no	51.6	92.55	91.49	1	1	1	35	d__Bacteria;p__Proteobacteria;c__Gammaproteobacteria;o__Burkholderiales;f__Burkholderiaceae;g__Limnohabitans_A;s__	22_MarH	20.2924	yes	0.978316	0.0297189	0.95761	0.996801	68766.2	45692	167006	14358	248	11479	52	82	4	0	65	17	1.13958	1.36941	0.874671	1.70194	0.035574	1.64549	0.0171248	1.50189	0.128264	1.27623	0.498854	1.30114	0.481043	1.05357	0.927007
rMAG_64	sbin64_ccMAG	94.24	0.03	0	2974312	9	no	51.7	93.26	93.4	1	1	1	36	d__Bacteria;p__Proteobacteria;c__Gammaproteobacteria;o__Burkholderiales;f__Burkholderiaceae;g__Limnohabitans_A;s__	01_MayE	48.3172	yes	0.985245	0.0188701	0.967186	0.996695	50750.9	27023	109816	9405	172	4533	46	51	2	0	36	15	6.87184	0.392345	3.73279	0.449309	0.204845	0.371641	0.0756694	0.29448	0.940557	0.243506	3.44447	0.205286	2.41909	0.155407	1.84622
rMAG_740	sbin740_05_JulE	87.9	4.7	50	2684204	34	no	52.2	92	80.46	1	1	1	34	d__Bacteria;p__Proteobacteria;c__Gammaproteobacteria;o__Burkholderiales;f__Burkholderiaceae;g__Limnohabitans_A;s__	03_JunE	20.3315	yes	0.931126	0.0260269	0.946911	0.988241	57593.2	29061	111223	9093	245	4970	104	126	2	0	91	35	2.85092	0.140672	3.091	0.154209	0.376909	0.127071	0.0986799	0.103249	0.354767	0.0834903	1.31508	0.0716678	1.03946	0.0545058	0.811406
rMAG_2201	sbin2201_09_SepE	73.34	0.5	50	2290796	45	no	63	89.83	70.26	0	1	0	35	d__Bacteria;p__Proteobacteria;c__Gammaproteobacteria;o__Burkholderiales;f__Burkholderiaceae;g__Limnohabitans_A;s__	07_AugE	4.15388	no	0.92103	0.00566061	0.971319	0.993402	4924.93						5	2	0	0			0	0	0	0	0.565107	0	0.600692	0	0.287763	0	0.165606	0	0.0170862	0	0
rMAG_474	sbin474_22_MarH	99.88	0.55	0	3956484	17	no	52.9	91.16	90.14	2	3	2	46	d__Bacteria;p__Proteobacteria;c__Gammaproteobacteria;o__Burkholderiales;f__Burkholderiaceae;g__NBD-18;s__	22_MarH	4.85967	no	0.969911	0.0208372	0.972506	0.999774	17499.4						4	18	0	0			0	0.174899	0	0.269018	0	0.350583	0	0.166215	0	0.153772	0	0.173183	0	0.142143	0.114076
rMAG_630	sbin630_03_JunE	78.65	5.64	11.76	2637371	88	no	53.5	88.91	46.94	1	0	1	31	d__Bacteria;p__Proteobacteria;c__Gammaproteobacteria;o__Burkholderiales;f__Burkholderiaceae;g__NBD-18;s__	03_JunE	1.41917	no	0.728171	0.00909061	0.983668	0.999431	280.203						0	0	2	0			0.168362	0	0.219205	0	0	0	0	0	0	0	0	0	0	0	0
rMAG_190	sbin190_03_JunE	95.3	1.2	0	3029778	13	no	59.6	91.77	89.97	1	0	1	37	d__Bacteria;p__Proteobacteria;c__Gammaproteobacteria;o__Burkholderiales;f__Burkholderiaceae;g__Polaromonas;s__	01_MayE	9.28928	no	0.981296	0.0089834	0.97222	0.993679	15409.4						4	6	0	0			1.34259	0	0.516344	0.0223609	0	0.0304046	0	0	0.0207983	0	0	0	0	0	0
rMAG_2757	sbin2757_ccMAG	86.9	0.41	66.67	2831857	18	no	63.2	91.69	88.88	1	1	1	42	d__Bacteria;p__Proteobacteria;c__Gammaproteobacteria;o__Burkholderiales;f__Burkholderiaceae;g__Polaromonas;s__	07_AugE	5.11524	no	0.955002	0.0078454	0.973957	0.998381	5962.17						0	7	0	1			0	0	0	0	0.0622794	0	0.743041	0	0.630364	0	0.100627	0	0	0	0
rMAG_331	sbin331_11_OctE	83.7	1.31	16.67	3339717	78	no	62.9	90.67	76.08	1	1	1	32	d__Bacteria;p__Proteobacteria;c__Gammaproteobacteria;o__Burkholderiales;f__Burkholderiaceae;g__Polaromonas;s__	03_JunE	15.7826	yes	0.910771	0.00533941	0.96785	0.989162	16002.6	18663	29271	5262	171	77	71	24	5	1	18	6	0.0582442	0	2.45329	0	0.706892	0	0.331608	0	0.607687	0	0.343654	0	0.103967	0	0.0520075
rMAG_2487	sbin2487_05_JulE	72.41	1.72	0	2566806	60	no	64.2	88.77	84.07	0	0	0	31	d__Bacteria;p__Proteobacteria;c__Gammaproteobacteria;o__Burkholderiales;f__Burkholderiaceae;g__Polaromonas;s__	05_JulE	3.32077	no	0.920427	0.00529637	0.977363	0.999766	877.745						1	0	0	0			0	0	0.116487	0	0.490232	0	0.0527252	0	0	0	0	0	0	0	0
rMAG_352	sbin352_ccMAG	94.66	0.6	50	2364538	2	no	44.1	92.86	91.47	1	1	1	38	d__Bacteria;p__Proteobacteria;c__Gammaproteobacteria;o__Burkholderiales;f__Burkholderiaceae;g__Polynucleobacter;s__	18_JanH	5.01643	no	0.980074	0.0034612	0.987884	0.999298	2145.45						1	1	0	0			0	0.240778	0	0.274852	0	0.368586	0	0.286613	0	0.316962	0	0.468963	0	0.487974	0.0668877
rMAG_4371	sbin4371_23_AprE	94.33	1.47	58.33	2619369	13	no	45	92.37	94.36	1	1	1	38	d__Bacteria;p__Proteobacteria;c__Gammaproteobacteria;o__Burkholderiales;f__Burkholderiaceae;g__Polynucleobacter;s__	23_AprE	9.07808	no	0.992914	0.00257773	0.986886	0.999867	2001.63						2	5	1	0			0.344189	0	0	0	0	0	0	0	0	0	0	0	0	0	0
rMAG_496	sbin496_ccMAG	92.68	2.47	9.09	3195213	23	no	42.1	89.09	82.17	2	1	2	39	d__Bacteria;p__Proteobacteria;c__Gammaproteobacteria;o__Burkholderiales;f__Burkholderiaceae;g__Polynucleobacter;s__	20_FebH	3.98032	no	0.947343	0.00508367	0.983577	0.99842	2424.56						1	0	0	0			0.0721542	0.0689923	0.191073	0.087798	0	0.118582	0	0.0495979	0	0.0341242	0.028902	0.0305541	0.118193	0.0203186	0.328423
rMAG_1907	sbin1907_23_AprE	78.66	1.72	66.67	1824978	17	no	46.3	93.95	93.07	1	1	1	35	d__Bacteria;p__Proteobacteria;c__Gammaproteobacteria;o__Burkholderiales;f__Burkholderiaceae;g__Polynucleobacter;s__	03_JunE	7.99601	no	0.806878	0.017592	0.965642	0.990317	21570.7						1	3	0	0			1.00443	0.0745565	1.21958	0.064972	0.410393	0.0543308	0.358443	0.0301791	0.317328	0.0244611	0.297493	0.0188758	0.225464	0	0.214298
rMAG_831	sbin831_09_SepE	91.52	2.87	60	2006766	11	no	46.2	93.39	94.87	1	1	1	39	d__Bacteria;p__Proteobacteria;c__Gammaproteobacteria;o__Burkholderiales;f__Burkholderiaceae;g__Polynucleobacter;s__Polynucleobacter sp002292975	03_JunE	9.58915	no	0.924364	0.0157343	0.965991	0.992433	23406.8						3	4	0	0			1.11847	0.0457712	1.46072	0.038099	0.830317	0.0322279	0.783106	0	0.884571	0	0.56411	0.0158511	0.26346	0	0.188904
rMAG_2535	sbin2535_13_NovE	92.82	4.33	65	2054529	9	no	46.4	93.7	91.93	1	1	1	37	d__Bacteria;p__Proteobacteria;c__Gammaproteobacteria;o__Burkholderiales;f__Burkholderiaceae;g__Polynucleobacter;s__Polynucleobacter sp002359975	03_JunE	13.4333	yes	0.873223	0.0165048	0.964387	0.989424	29660.8	12693	44033	3351	78	784	8	12	0	0	5	7	1.2683	0.0574094	2.04219	0.0482368	0.681164	0.0436789	0.572655	0.0256354	0.491396	0.0213414	0.44352	0.0205958	0.525268	0	0.295724
rMAG_662	sbin662_22_MarH	92.42	0.37	100	1935522	12	no	46.3	92.74	91.38	1	1	0	39	d__Bacteria;p__Proteobacteria;c__Gammaproteobacteria;o__Burkholderiales;f__Burkholderiaceae;g__Polynucleobacter;s__Polynucleobacter sp009924985	01_MayE	8.05576	no	0.884691	0.0176596	0.964583	0.990673	25292.4						0	2	0	0			1.14627	0.187074	0.796299	0.16397	0.329709	0.154803	0.306195	0.0942548	0.294025	0.0765518	0.315214	0.0671265	0.357518	0.0503014	0.476931
rMAG_1499	sbin1499_07_AugE	99.53	0.62	0	3246281	2	no	66.4	92.43	93.95	1	1	1	44	d__Bacteria;p__Proteobacteria;c__Gammaproteobacteria;o__Burkholderiales;f__Burkholderiaceae;g__Ramlibacter;s__	07_AugE	9.47656	no	0.998295	0.00341629	0.983221	0.999943	1258.05						0	2	0	0			0	0	0	0	0.0397157	0	1.38548	0	0.908448	0	0.184415	0	0	0	0
rMAG_1993	sbin1993_05_JulE	86.39	5.65	26.92	3437239	55	no	65.9	90.23	82.42	1	1	1	45	d__Bacteria;p__Proteobacteria;c__Gammaproteobacteria;o__Burkholderiales;f__Burkholderiaceae;g__Ramlibacter;s__	05_JulE	3.32174	no	0.897864	0.0232401	0.964768	0.999186	8167.31						2	2	0	0			0	0	0.174107	0	0.490654	0	0.0626736	0	0.0348485	0	0.0259204	0	0	0	0
rMAG_1142	sbin1142_09_SepE	69.07	0.55	0	3332679	90	no	65.3	86.27	58.94	0	1	1	37	d__Bacteria;p__Proteobacteria;c__Gammaproteobacteria;o__Burkholderiales;f__Burkholderiaceae;g__Ramlibacter;s__	09_SepE	1.47548	no	0.728593	0.00926589	0.974768	0.999633	336.966						0	0	1	0			0	0	0	0	0.0478467	0	0.118557	0	0.237234	0	0.0205017	0	0	0	0
rMAG_618	sbin618_09_SepE	92.29	2.1	16.67	2858790	8	no	65.4	92.23	92.38	3	3	3	48	d__Bacteria;p__Proteobacteria;c__Gammaproteobacteria;o__Burkholderiales;f__Burkholderiaceae;g__RFTU01;s__RFTU01 sp009925955	07_AugE	11.2644	yes	0.974503	0.0119828	0.971162	0.997536	19339.7	11857	38617	4299	60	455	30	27	0	0	21	6	0	0	0.103112	0	1.59343	0	1.6372	0	0.684051	0	0.0890567	0	0	0	0
rMAG_235	sbin235_03_JunE	69.76	2.65	14.29	2832970	75	no	64.1	87.14	61.79	1	1	0	41	d__Bacteria;p__Proteobacteria;c__Gammaproteobacteria;o__Burkholderiales;f__Burkholderiaceae;g__Rhizobacter;s__	03_JunE	1.52519	no	0.743288	0.0119775	0.973427	0.999444	417.583						1	0	0	0			0.101856	0	0.23848	0	0	0	0	0	0	0	0	0	0	0	0
rMAG_536	sbin536_23_AprE	99.03	5.83	85.71	3342261	33	no	53.9	92.89	91.72	2	2	2	41	d__Bacteria;p__Proteobacteria;c__Gammaproteobacteria;o__Burkholderiales;f__Burkholderiaceae;g__Rhodoferax;s__	23_AprE	23.3556	yes	0.97585	0.0291493	0.969214	0.999498	65968.8	38376	159743	10375	258	11733	31	56	0	0	53	3	0.295133	0.0226287	0	0.0581912	0	0.0559783	0	0.0816732	0	0.087253	0	0.0443995	0	0.0587651	0
rMAG_3948	sbin3948_23_AprE	93.51	2.02	33.33	3848391	42	no	60.4	88.48	84.24	0	0	0	39	d__Bacteria;p__Proteobacteria;c__Gammaproteobacteria;o__Burkholderiales;f__Burkholderiaceae;g__Rhodoferax;s__	23_AprE	4.4129	no	0.946559	0.00942399	0.970562	0.999425	4009.21						5	1	1	0			0	0	0	0	0	0	0	0	0	0	0	0	0	0	0
rMAG_1471	sbin1471_22_MarH	82.32	6.15	17.39	3344749	74	no	58.1	88.06	80.16	0	1	1	38	d__Bacteria;p__Proteobacteria;c__Gammaproteobacteria;o__Burkholderiales;f__Burkholderiaceae;g__Rhodoferax;s__	22_MarH	2.63045	no	0.876909	0.0176409	0.964888	0.999372	2783.17						3	0	2	0			0.0382904	0.0348969	0	0.046492	0	0.0563161	0	0.0615473	0	0.061524	0	0.0467331	0.0192359	0.0444776	0.0592303
rMAG_1836	sbin1836_01_MayE	75.31	0	0	5011286	100	no	52.9	93.54	86.99	1	2	1	60	d__Bacteria;p__Proteobacteria;c__Gammaproteobacteria;o__Burkholderiales;f__Burkholderiaceae;g__Rhodoferax;s__	01_MayE	9.74058	no	0.977943	0.00906044	0.974291	0.998945	12169.9						26	25	7	0			1.40672	0.0406915	0.0489081	0.045692	0	0.0220124	0	0.0253084	0	0.0324516	0	0	0	0.023541	0
rMAG_1444	sbin1444_24_AprH	72.6	0.64	0	3145610	78	no	57.3	89.67	63.85	0	0	0	30	d__Bacteria;p__Proteobacteria;c__Gammaproteobacteria;o__Burkholderiales;f__Burkholderiaceae;g__Rhodoferax;s__	24_AprH	2.37239	no	0.856366	0.00281415	0.983839	0.999867	238.11						0	0	2	0			0	0.0270853	0	0	0	0	0	0	0	0	0	0	0	0	0
rMAG_137	sbin137_13_NovE	64.13	1.03	40	3036536	118	no	60.8	90.02	76.73	0	0	0	30	d__Bacteria;p__Proteobacteria;c__Gammaproteobacteria;o__Burkholderiales;f__Burkholderiaceae;g__Rhodoferax;s__	15_DecE	3.57795	no	0.896158	0.0181429	0.960045	0.995012	7554.66						5	4	0	0			0.0625172	0.0700024	0.0657104	0.123154	0	0.183328	0	0.192671	0	0.16147	0.057628	0.182526	0.438336	0.141683	0.510969
rMAG_1075	sbin1075_21_MarE	98.08	0.59	25	2722533	8	no	53.2	93.79	93.03	2	2	2	38	d__Bacteria;p__Proteobacteria;c__Gammaproteobacteria;o__Burkholderiales;f__Burkholderiaceae;g__Rhodoferax;s__Rhodoferax sp005793295	21_MarE	11.4829	yes	0.992542	0.0138467	0.974705	0.995707	26459.9	14600	52595	3876	71	896	5	29	1	1	27	2	0.183618	0.0219718	0	0.0715091	0	0.097448	0	0.229342	0	0.279077	0	0.148084	0	0.230857	0
rMAG_305	sbin305_11_OctE	99.05	2.89	41.18	4266866	17	no	61.2	91.05	90.34	1	1	1	42	d__Bacteria;p__Proteobacteria;c__Gammaproteobacteria;o__Burkholderiales;f__Burkholderiaceae;g__Rhodoferax;s__Rhodoferax sp014190675	15_DecE	36.9634	yes	0.974913	0.0168669	0.971617	0.998707	45382.3	43801	128025	17422	284	4108	114	125	1	0	91	34	0.0270487	1.21378	0	2.55723	0	4.01063	0	4.29562	0.13563	3.66283	0.806067	4.27263	3.8973	3.64961	5.27941
rMAG_3627	sbin3627_03_JunE	98.27	2.3	33.33	4417031	7	no	67.5	91.06	91.34	2	2	2	46	d__Bacteria;p__Proteobacteria;c__Gammaproteobacteria;o__Burkholderiales;f__Burkholderiaceae;g__Rubrivivax;s__	03_JunE	7.83297	no	0.984672	0.0096537	0.975415	0.999842	10075.8						67	56	3	0			0	0	1.23355	0.0296019	0.023819	0.0168328	0	0	0.029764	0	0.0265055	0	0.0199984	0	0
rMAG_3274	sbin3274_11_OctE	63.84	2.38	28.57	3920158	137	no	68	80.49	49.76	1	1	1	36	d__Bacteria;p__Proteobacteria;c__Gammaproteobacteria;o__Burkholderiales;f__Burkholderiaceae;g__Rubrivivax;s__	11_OctE	0.928153	no	0.536128	0.0121632	0.964995	0.999324	159.943						1	4	0	0			0.0252182	0	0.0409625	0	0.0225367	0	0	0	0.0205203	0	0.159257	0	0	0.0266949	0
rMAG_2563	sbin2563_07_AugE	94.39	2.54	37.5	3101811	12	no	54.9	88.56	90.89	1	1	1	44	d__Bacteria;p__Proteobacteria;c__Gammaproteobacteria;o__Burkholderiales;f__Burkholderiaceae;g__SYFN01;s__	07_AugE	5.39909	no	0.979632	0.00855151	0.981508	0.999901	4661.47						1	2	0	0			0	0	0.055726	0	0.417866	0	0.773435	0	0.118547	0	0.0805932	0	0.0481453	0	0.0292907
rMAG_2054	sbin2054_13_NovE	93.87	1.88	25	3092387	32	no	54.3	89.31	88.45	0	1	0	70	d__Bacteria;p__Proteobacteria;c__Gammaproteobacteria;o__Burkholderiales;f__Burkholderiaceae;g__SYFN01;s__	05_JulE	3.7022	no	0.811426	0.0328127	0.940406	0.985588	19167.1						17	17	0	0			0	0	0.0521844	0	0.537897	0	0.487249	0	0.289826	0	0.277868	0	0.471491	0	0.19071
rMAG_3928	sbin3928_03_JunE	90.19	4.01	26.32	3143271	38	no	54.5	88.87	79.75	0	0	0	35	d__Bacteria;p__Proteobacteria;c__Gammaproteobacteria;o__Burkholderiales;f__Burkholderiaceae;g__SYFN01;s__	03_JunE	2.56288	no	0.848315	0.0150724	0.969295	0.999512	1257.29						4	1	2	0			0.120361	0	0.394041	0	0.033292	0	0	0	0	0	0	0	0	0	0
rMAG_114	sbin114_03_JunE	85.07	4.94	23.81	2490550	75	no	55.2	86.15	65.21	0	0	0	39	d__Bacteria;p__Proteobacteria;c__Gammaproteobacteria;o__Burkholderiales;f__Burkholderiaceae;g__SYFN01;s__	05_JulE	4.56294	no	0.802873	0.0269868	0.94318	0.987478	23293.2						13	10	0	0			0	0	0.203222	0	0.663957	0	0.562935	0	0.245975	0	0.111782	0	0.0818336	0	0.0417225
rMAG_1324	sbin1324_13_NovE	85.06	1.95	53.85	2551119	38	no	47.4	87.72	86.16	0	0	0	26	d__Bacteria;p__Proteobacteria;c__Gammaproteobacteria;o__Burkholderiales;f__Burkholderiaceae;g__SYFN01;s__	15_DecE	5.67133	no	0.974165	0.00269728	0.98541	0.999098	1780.4						1	2	2	0			0	0	0	0	0	0	0	0	0.0266159	0	0.109043	0	0.635349	0	0.800593
rMAG_2079	sbin2079_11_OctE	74.93	4.23	47.06	2101877	26	no	55.1	90.08	86.82	0	0	0	33	d__Bacteria;p__Proteobacteria;c__Gammaproteobacteria;o__Burkholderiales;f__Burkholderiaceae;g__SYFN01;s__	07_AugE	4.84532	no	0.787934	0.0337999	0.935567	0.983679	31371.5						37	41	0	0			0	0	0.0280584	0	0.650423	0	0.693668	0	0.431702	0	0.346689	0	0.0939689	0	0.0570015
rMAG_2755	sbin2755_09_SepE	52.74	0	0	2159389	86	no	54.6	87.44	59.16	0	0	0	27	d__Bacteria;p__Proteobacteria;c__Gammaproteobacteria;o__Burkholderiales;f__Burkholderiaceae;g__SYFN01;s__	09_SepE	1.59095	no	0.759675	0.0233556	0.96791	0.999122	1038.72						0	0	0	0			0	0	0	0	0	0	0.0599471	0	0.250084	0	0.187085	0	0.0267491	0	0
rMAG_302	sbin302_19_FebE	87.16	1.48	22.22	2911983	72	no	47.9	86.27	75.8	0	1	0	34	d__Bacteria;p__Proteobacteria;c__Gammaproteobacteria;o__Burkholderiales;f__Burkholderiaceae;g__SYFN01;s__SYFN01 sp903846425	15_DecE	6.07842	no	0.91102	0.0199191	0.95645	0.990742	25182.5						15	23	0	0			0.0173249	0.0902528	0.0389355	0.110935	0.0324361	0.106835	0.0609431	0.0504901	0.114028	0.0434079	0.259794	0.0532757	0.790048	0.0275661	0.856956
rMAG_477	sbin477_09_SepE	100	0.82	0	4755729	4	no	63.2	94.15	94.03	0	1	1	44	d__Bacteria;p__Proteobacteria;c__Gammaproteobacteria;o__Burkholderiales;f__Burkholderiaceae;g__SYIM01;s__	07_AugE	10.9634	yes	0.994575	0.00783259	0.979466	0.998998	11450.4	11652	38655	3841	63	244	12	20	3	0	16	4	0	0	0.0784483	0	0.267694	0	1.59276	0	0.825991	0	0.414374	0	0.220854	0	0.23109
rMAG_3761	sbin3761_07_AugE	95.99	4.94	0	4162100	14	no	60.6	92.9	91.47	0	1	1	46	d__Bacteria;p__Proteobacteria;c__Gammaproteobacteria;o__Burkholderiales;f__Burkholderiaceae;g__SYIM01;s__	07_AugE	3.89251	no	0.962461	0.00268188	0.984351	0.999895	425.747						2	0	0	0			0	0	0	0	0	0	0.563141	0	0.0740541	0	0	0	0	0	0
rMAG_2204	sbin2204_05_JulE	68.97	0	0	3692895	73	no	61.8	91.34	74.04	0	1	0	40	d__Bacteria;p__Proteobacteria;c__Gammaproteobacteria;o__Burkholderiales;f__Burkholderiaceae;g__SYIM01;s__	05_JulE	2.3814	no	0.858507	0.0135367	0.975928	0.999551	1695.15						1	1	0	0			0	0	0	0	0.349049	0	0.206029	0	0.0363097	0	0	0	0	0	0
rMAG_69	sbin69_09_SepE	87.24	0.62	0	2997920	57	no	53	91.2	74.73	1	0	0	36	d__Bacteria;p__Proteobacteria;c__Gammaproteobacteria;o__Burkholderiales;f__Burkholderiaceae;g__UBA3064;s__UBA3064 sp005787245	07_AugE	16.9563	yes	0.980958	0.00973203	0.976108	0.996405	21376.5	18341	38623	6265	253	603	61	40	6	0	28	12	0	0	0.037173	0	0.531409	0	2.41937	0	0.367897	0	0.246125	0	0.228674	0	0.138309
rMAG_2411	sbin2411_03_JunE	88.79	1.65	50	3774248	72	no	63.6	88.93	67.74	1	0	1	41	d__Bacteria;p__Proteobacteria;c__Gammaproteobacteria;o__Burkholderiales;f__Burkholderiaceae;g__UBA4615;s__	03_JunE	1.65126	no	0.785825	0.00441673	0.982891	0.999851	133.272						1	0	0	0			0.0949684	0	0.257356	0	0.0822578	0	0.0864265	0	0.190421	0	0.0194393	0	0.0204588	0	0.0141665
rMAG_2670	sbin2670_11_OctE	96.17	0.05	0	2078117	3	no	56.7	94.68	91.17	1	1	1	42	d__Bacteria;p__Proteobacteria;c__Gammaproteobacteria;o__Burkholderiales;f__Burkholderiaceae;g__UBA954;s__	07_AugE	10.6085	yes	0.991115	0.0109251	0.971699	0.997072	18810.3	7556	29169	2121	58	186	4	12	1	0	12	0	0	0	0	0	0.180518	0	1.52649	0	1.41402	0	0.711561	0	0.179722	0	0
rMAG_1116	sbin1116_ccMAG	97.14	0.45	50	1997776	7	no	53.6	93.11	83.62	1	1	1	42	d__Bacteria;p__Proteobacteria;c__Gammaproteobacteria;o__Burkholderiales;f__Burkholderiaceae;g__UBA954;s__UBA954 sp002293155	09_SepE	3.25196	no	0.928995	0.00735266	0.982756	0.998536	2313.07						2	1	0	0			0	0	0.0226315	0	0.207479	0	0.361149	0	0.51292	0	0.379032	0	0.0624633	0	0
rMAG_3232	sbin3232_24_AprH	84.6	3.9	35.71	2364139	54	no	50.6	84.81	75.08	2	0	0	29	d__Bacteria;p__Proteobacteria;c__Gammaproteobacteria;o__Burkholderiales;f__Gallionellaceae;g__Nitrotoga;s__	24_AprH	2.5541	no	0.858044	0.0174462	0.973461	0.99991	2644.51						0	4	0	0			0	0	0	0	0	0	0	0.0363355	0	0.0265879	0	0.0182913	0	0.0274409	0
rMAG_4446	sbin4446_24_AprH	65.78	0	0	981158	16	no	50.7	90.04	89.13	1	1	2	22	d__Bacteria;p__Proteobacteria;c__Gammaproteobacteria;o__Burkholderiales;f__Gallionellaceae;g__Nitrotoga;s__Nitrotoga sp002470125	24_AprH	4.01286	no	0.959254	0.00346469	0.987107	0.999812	1337.2						0	0	0	0			0	0.0299884	0	0	0	0	0	0.077917	0	0.0685981	0	0.0291334	0	0	0
rMAG_2053	sbin2053_13_NovE	97.44	0.45	50	1385532	7	no	36.8	94.3	95.21	1	1	1	37	d__Bacteria;p__Proteobacteria;c__Gammaproteobacteria;o__Burkholderiales;f__Methylophilaceae;g__Methylopumilus;s__	15_DecE	22.588	yes	0.968616	0.016475	0.959763	0.984939	45080.2	15271	43405	2424	57	1303	3	12	3	0	9	3	0.800391	0.15471	0.983227	0.146445	0.320788	0.168354	0.103097	0.165911	0.369731	0.121921	1.6104	0.124207	2.1198	0.119077	3.16095
rMAG_3123	sbin3123_17_JanE	66.03	2.14	80	826163	5	no	35.9	94.68	93.87	0	0	0	21	d__Bacteria;p__Proteobacteria;c__Gammaproteobacteria;o__Burkholderiales;f__Methylophilaceae;g__Methylopumilus;s__	15_DecE	11.7389	yes	0.76836	0.0106641	0.960958	0.976574	25456.2	6305	13691	887	19	129	0	1	0	0	1	0	0.28686	0.151749	0.405875	0.154416	0.135249	0.217372	0.0310794	0.260477	0.116453	0.191459	0.568086	0.188195	0.82329	0.227102	1.64014
rMAG_711	sbin711_12_OctH	97.44	0.43	0	1315460	1	no	37.2	94.08	96.87	1	1	1	35	d__Bacteria;p__Proteobacteria;c__Gammaproteobacteria;o__Burkholderiales;f__Methylophilaceae;g__Methylopumilus;s__Methylopumilus sp014190615	18_JanH	44.4455	yes	0.994705	0.0222845	0.974959	0.999675	58402.4	18914	50791	3396	85	3640	17	19	1	1	18	1	0.0386687	3.05744	0	3.26135	0	4.46532	0	5.90839	0.0830162	4.45655	0.416554	4.57511	0.48558	5.51352	1.68215
rMAG_179	sbin179_05_JulE	97.44	0	0	1231700	1	no	37.2	93.96	97.7	1	1	1	36	d__Bacteria;p__Proteobacteria;c__Gammaproteobacteria;o__Burkholderiales;f__Methylophilaceae;g__Methylopumilus;s__Methylopumilus universalis	11_OctE	54.1606	yes	0.99065	0.0175394	0.978918	0.999768	51914.4	15343	43356	2825	54	2365	3	3	0	0	3	0	5.00756	0.427208	5.13986	0.422083	2.45527	0.434101	2.24258	0.345997	4.40233	0.251167	8.8632	0.232311	2.23694	0.210133	1.30866
rMAG_1806	sbin1806_21_MarE	85.37	2.56	42.86	1909372	34	no	46.3	85.13	77.56	0	6	4	57	d__Bacteria;p__Proteobacteria;c__Gammaproteobacteria;o__Burkholderiales;f__Neisseriaceae;g__;s__	21_MarE	2.99057	no	0.908194	0.0152091	0.974178	0.999843	4096.63						0	0	0	0			0.0725153	0.0253796	0.0178766	0.0211612	0.0233443	0	0	0	0	0	0.0254182	0	0	0	0.087248
rMAG_1024	sbin1024_10_SepH_circ	94.73	0	0	1362240	1	yes	40.7	88.73	98.49	1	1	1	40	d__Bacteria;p__Proteobacteria;c__Gammaproteobacteria;o__Burkholderiales;f__Nitrosomonadaceae;g__BJGV01;s__BJGV01 sp014190895	10_SepH	17.2384	yes	0.999861	0.00234533	0.990611	0.999996	2054.7	867	1462	466	1	3	1	1	0	0	0	1	0	1.57596	0	2.27872	0	2.47788	0	2.69311	0	2.81326	0	2.24824	0	2.41103	0.167527
rMAG_392	sbin392_19_FebE	97.18	0.16	0	1587422	13	no	50	88.4	91.07	1	1	1	43	d__Bacteria;p__Proteobacteria;c__Gammaproteobacteria;o__Burkholderiales;f__Nitrosomonadaceae;g__VFJL01;s__VFJL01 sp013450215	14_NovH	117.782	yes	0.990471	0.00646357	0.983218	0.999471	10798	5053	8496	3184	28	380	88	34	1	6	31	3	0	5.40284	0	4.46213	0	4.18897	0	7.18593	0.0173888	5.81094	0.0219309	15.9198	0.0196963	17.5855	0.335552
rMAG_464	sbin464_04_JunH	96.82	3.48	9.09	4649694	74	no	65.1	92.79	88.62	1	1	1	47	d__Bacteria;p__Proteobacteria;c__Gammaproteobacteria;o__Burkholderiales;f__SG8-39;g__;s__	04_JunH	4.37319	no	0.962509	0.011003	0.97494	0.999455	5342.07						3	3	0	0			0	0.425287	0	0.671919	0	0.482866	0	0.280431	0	0.272388	0	0.338959	0.0436638	0.299238	0.200916
rMAG_921	sbin921_16_DecH	82.07	5.56	4.55	4305023	94	no	61.1	86.75	78.72	1	1	1	35	d__Bacteria;p__Proteobacteria;c__Gammaproteobacteria;o__Burkholderiales;f__SG8-39;g__CAITSH01;s__	16_DecH	2.5765	no	0.862974	0.0180431	0.966826	0.99956	3071.76						2	0	0	0			0	0.13346	0	0.193266	0	0.323821	0	0.223558	0	0.239163	0	0.34494	0.0267163	0.249677	0.165662
rMAG_3926	sbin3926_07_AugE	60.34	0	0	2606552	64	no	65.3	83.26	46.11	0	0	0	30	d__Bacteria;p__Proteobacteria;c__Gammaproteobacteria;o__Burkholderiales;f__SG8-41;g__Ga0077527;s__	07_AugE	1.25238	no	0.678628	0.00812909	0.978915	0.998612	186.837						1	0	0	0			0	0	0.0419539	0	0.0427239	0	0.183822	0	0.0286973	0	0	0	0	0	0
rMAG_598	sbin598_ccMAG	97.91	7.66	11.43	5808112	50	no	60.7	87.6	81.85	0	1	1	50	d__Bacteria;p__Proteobacteria;c__Gammaproteobacteria;o__Burkholderiales;f__SG8-41;g__PALSA-1004;s__	06_JulH	3.41612	no	0.88587	0.0125848	0.963959	0.995508	5257.82						11	11	0	0			0	0.185791	0	0.32178	0	0.567789	0	0.309509	0	0.285666	0	0.39503	0.0166681	0.283204	0.126963
rMAG_2369	sbin2369_13_NovE	89.82	0.61	0	2578782	45	no	34.1	89.09	77.64	0	2	2	37	d__Bacteria;p__Proteobacteria;c__Gammaproteobacteria;o__Burkholderiales;f__UBA11063;g__UBA11063;s__	13_NovE	3.51997	no	0.939064	0.00164212	0.987271	0.99993	209.401						1	2	0	0			0	0	0	0	0	0	0	0	0	0	0	0	0.504343	0.262407	0
rMAG_3904	sbin3904_17_JanE	54.12	0.17	0	1402813	64	no	35.9	81.84	38.71	0	0	0	30	d__Bacteria;p__Proteobacteria;c__Gammaproteobacteria;o__Burkholderiales;f__UBA11063;g__UBA11063;s__	17_JanE	2.45811	no	0.755363	0.00588199	0.982753	0.999253	825.484						3	2	2	0			0	0	0	0	0	0	0	0	0	0	0	0	0	0	0
rMAG_2951	sbin2951_18_JanH	90.99	1.16	50	2406413	9	no	38.2	89.52	87.87	1	1	1	38	d__Bacteria;p__Proteobacteria;c__Gammaproteobacteria;o__Coxiellales;f__Coxiellaceae;g__2-02-FULL-42-43;s__	18_JanH	5.38527	no	0.98116	0.00135262	0.991703	0.999975	49.4512						0	0	0	0			0	0	0	0	0	0	0	0.0417484	0	0.046058	0	0.0286707	0	0.0224657	0
rMAG_52	sbin52_15_DecE	84.67	5.23	23.33	4094943	76	no	64.6	88.55	78.02	0	0	0	45	d__Bacteria;p__Proteobacteria;c__Gammaproteobacteria;o__Ga0077536;f__Ga0077536;g__Ga0077536;s__	15_DecE	2.31657	no	0.873536	0.00459052	0.979946	0.999958	329.919						0	0	0	0			0	0	0	0	0	0	0	0	0.0549723	0	0.0461628	0	0.153601	0	0.336216
rMAG_3145	sbin3145_03_JunE	72.31	0.88	0	3457194	87	no	62.8	86.98	55	2	1	1	44	d__Bacteria;p__Proteobacteria;c__Gammaproteobacteria;o__Ga0077536;f__Ga0077536;g__Ga0077536;s__	03_JunE	1.32188	no	0.724052	0.00569945	0.984015	1	52.9331						0	0	0	0			0.0174227	0	0.206443	0	0.0927632	0	0.0649796	0	0.0970649	0	0.0223514	0	0	0	0
rMAG_357	sbin357_02_MayH_circ	89.87	1.06	0	2397162	1	yes	60.1	93.19	91.63	1	1	1	47	d__Bacteria;p__Proteobacteria;c__Gammaproteobacteria;o__GCA-2729495;f__GCA-2729495;g__SHZI01;s__	02_MayH	12.0623	yes	0.99864	0.00230684	0.987094	0.999983	637.42	609	696	200	1	22	1	7	0	0	4	3	0	1.92902	0	1.03808	0	0.703536	0	0.957282	0	1.33801	0	0.527482	0	0.652429	0.0166855
rMAG_1793	sbin1793_15_DecE	80.96	0.29	0	2447504	45	no	43.1	89.08	76.18	1	1	1	30	d__Bacteria;p__Proteobacteria;c__Gammaproteobacteria;o__JABDGN01;f__JABDGN01;g__;s__	15_DecE	3.19081	no	0.932968	0.00239827	0.987681	0.999945	383.248						0	1	0	0			0	0	0	0	0	0	0	0.0301559	0	0	0	0.0961872	0	0	0.450321
rMAG_1334	sbin1334_08_AugH	87.52	0.58	0	1629154	21	no	46.7	89.63	80.05	3	2	2	37	d__Bacteria;p__Proteobacteria;c__Gammaproteobacteria;o__Legionellales;f__Legionellaceae;g__JAALKW01;s__	08_AugH	4.32888	no	0.945741	0.00332971	0.98612	0.999908	893.102						2	1	1	0			0	0	0	0	0	0.124611	0	0.783174	0	0.238713	0	0.0363209	0	0.0369172	0
rMAG_1032	sbin1032_08_AugH	94.74	2.88	22.22	3214923	36	no	41.3	87.14	82.45	3	1	1	35	d__Bacteria;p__Proteobacteria;c__Gammaproteobacteria;o__Legionellales;f__Legionellaceae;g__UBA11403;s__	08_AugH	4.42783	no	0.949333	0.00285719	0.98567	0.999927	911.997						1	0	1	0			0	0	0	0	0	0	0	0.804591	0	0.346068	0	0.111147	0	0.209553	0
rMAG_3491	sbin3491_07_AugE	92.15	1.84	28.57	3160789	19	no	37.8	84.96	67.45	5	4	4	44	d__Bacteria;p__Proteobacteria;c__Gammaproteobacteria;o__Legionellales;f__Legionellaceae;g__UBA2653;s__	07_AugE	4.58521	no	0.952175	0.00228632	0.988877	0.999942	688.752						5	1	0	0			0	0	0	0	0.021606	0	0.650055	0	0.0661513	0	0	0	0	0	0
rMAG_2371	sbin2371_24_AprH	77.52	4.93	70.59	2250536	65	no	39.5	84.74	71.82	0	0	0	27	d__Bacteria;p__Proteobacteria;c__Gammaproteobacteria;o__Methylococcales;f__Methylomonadaceae;g__KS41;s__	18_JanH	6.63383	no	0.86383	0.0168585	0.95888	0.988585	23709						20	18	1	1			0	0.0899715	0	0.160167	0	0.252289	0	0.234497	0	0.376196	0	0.650235	0	0.489121	0.0723932
rMAG_410	sbin410_12_OctH	100	8.13	7.14	3543082	77	no	39.1	85.29	84.62	3	3	2	49	d__Bacteria;p__Proteobacteria;c__Gammaproteobacteria;o__Methylococcales;f__Methylomonadaceae;g__KS41;s__KS41 sp903908165	12_OctH	7.88358	no	0.963076	0.0107819	0.975487	0.996977	14624						1	3	1	0			0	0.12074	0	0.250608	0	0.413548	0	0.381226	0	0.554825	0	1.17938	0.0144463	0.647583	0.0797471
rMAG_294	sbin294_12_OctH	94.38	0.73	0	2576595	14	no	40.2	88.4	88.58	4	4	4	45	d__Bacteria;p__Proteobacteria;c__Gammaproteobacteria;o__Methylococcales;f__Methylomonadaceae;g__UBA10906;s__UBA10906 sp014191975	12_OctH	11.0848	yes	0.983579	0.00243056	0.988197	0.999845	2332.54	2686	2352	940	12	20	0	1	1	0	1	0	0	0.400953	0	0.606411	0	1.00632	0	1.05144	0	1.16675	0	1.64197	0	0.756808	0.0245922
rMAG_977	sbin977_18_JanH	71.93	3.51	0	3051544	81	no	40.5	83.57	65.03	1	3	1	37	d__Bacteria;p__Proteobacteria;c__Gammaproteobacteria;o__Methylococcales;f__Methylomonadaceae;g__UBA10906;s__UBA10906 sp903848905	12_OctH	2.78878	no	0.859126	0.00518184	0.982317	0.998368	1308.19						0	0	0	0			0	0.0774053	0	0.116137	0	0.186325	0	0.188337	0	0.248987	0	0.414063	0	0.213227	0.0229717
rMAG_1213	sbin1213_04_JunH	74	2.38	7.14	3930740	119	no	57.4	88.24	65.59	1	1	1	31	d__Bacteria;p__Proteobacteria;c__Gammaproteobacteria;o__Pseudomonadales;f__HTCC2089;g__SYFY01;s__	04_JunH	2.27191	no	0.848964	0.00187348	0.987844	0.999871	78.8656						0	0	0	0			0	0.0974411	0	0.343916	0	0.276613	0	0.127001	0	0.168305	0	0.199328	0	0.136357	0.0194538
rMAG_588	sbin588_02_MayH	60.52	0.43	0	3476699	106	no	65	87.53	60.04	0	0	0	25	d__Bacteria;p__Proteobacteria;c__Gammaproteobacteria;o__Pseudomonadales;f__UBA5518;g__UBA5518;s__UBA5518 sp903938575	02_MayH	1.63917	no	0.760704	0.00580289	0.981337	0.99953	160.785						2	0	0	0			0	0.263237	0	0.0688148	0	0.0359265	0	0.0735667	0	0.164514	0	0.0836367	0	0.122107	0
rMAG_574	sbin574_ccMAG	84.96	1.13	25	2309737	10	no	60	93.94	87.1	0	1	1	38	d__Bacteria;p__Proteobacteria;c__Gammaproteobacteria;o__Steroidobacterales;f__Steroidobacteraceae;g__UBA964;s__	07_AugE	9.05363	no	0.947959	0.00776407	0.97627	0.996136	11195.6						11	12	0	0			0	0	0.0560356	0	0.835747	0	1.31335	0	0.510965	0	0.192186	0	0.289226	0	0.314583
rMAG_2781	sbin2781_03_JunE	84.61	3.81	25	2721923	19	no	59.8	94.42	88.17	0	0	0	47	d__Bacteria;p__Proteobacteria;c__Gammaproteobacteria;o__Steroidobacterales;f__Steroidobacteraceae;g__UBA964;s__	03_JunE	4.83829	no	0.968213	0.0181665	0.970373	0.999292	13218.2						3	9	0	0			0.0645815	0	0.753134	0	0.295347	0	0.165933	0	0.0555726	0	0	0	0	0	0
rMAG_894	sbin894_07_AugE	52.29	0	0	1939163	23	no	60.5	93.65	81.7	0	0	0	25	d__Bacteria;p__Proteobacteria;c__Gammaproteobacteria;o__Steroidobacterales;f__Steroidobacteraceae;g__UBA964;s__	07_AugE	2.79862	no	0.913086	0.00363426	0.983411	0.999874	432.661						0	0	0	0			0	0	0	0	0.0185533	0	0.406745	0	0.0593804	0	0	0	0	0	0
rMAG_2271	sbin2271_05_JulE	86.56	7.06	0	2506691	14	no	66.6	93.76	89.09	0	1	0	46	d__Bacteria;p__Proteobacteria;c__Gammaproteobacteria;o__Steroidobacterales;f__Steroidobacteraceae;g__UBA964;s__UBA964 sp002292945	03_JunE	14.9916	yes	0.945854	0.0128073	0.969667	0.998256	24228.4	16117	40421	3614	102	479	43	74	1	4	68	6	0.076527	0	2.3763	0.0160016	0.684939	0	0.157883	0	0.0605854	0	0.0493227	0	0.0225072	0	0
rMAG_82	sbin82_ccMAG	75.33	1.09	0	1718947	24	no	46.7	90.61	63.64	0	1	1	38	d__Bacteria;p__Proteobacteria;c__Gammaproteobacteria;o__Steroidobacterales;f__Steroidobacteraceae;g__UBA964;s__UBA964 sp009692285	06_JulH	2.22068	no	0.869597	0.00169726	0.987441	0.998732	162.89						0	0	0	0			0	0.233953	0	0.273187	0	0.362797	0	0.289834	0	0.336777	0	0.201368	0	0.210522	0.0224425
rMAG_576	sbin576_11_OctE	92.07	4.48	60	2764817	15	no	63.2	94.75	88.81	0	2	1	46	d__Bacteria;p__Proteobacteria;c__Gammaproteobacteria;o__Steroidobacterales;f__Steroidobacteraceae;g__UBA964;s__UBA964 sp010031985	09_SepE	14.3736	yes	0.969823	0.00773259	0.975897	0.997809	12750.9	10626	22053	2326	95	154	21	24	1	0	23	1	0	0	0	0	0	0	0.347723	0	2.32107	0	0.753928	0	0.0505623	0	0
rMAG_993	sbin993_07_AugE	94.43	2.62	22.22	3259457	14	no	63.6	94.33	88.5	0	1	1	47	d__Bacteria;p__Proteobacteria;c__Gammaproteobacteria;o__Steroidobacterales;f__Steroidobacteraceae;g__UBA964;s__UBA964 sp903885195	07_AugE	9.09428	no	0.970328	0.0230072	0.971746	0.999785	33678.9						32	43	2	0			0	0	0.495477	0	0.982193	0	1.32544	0	0.822468	0	0.427248	0	0.258032	0	0.445619
rMAG_1124	sbin1124_09_SepE_circ	76.27	0.58	0	1220710	1	yes	40.7	93.41	86.69	0	1	1	35	d__Bacteria;p__Proteobacteria;c__Gammaproteobacteria;o__UBA7916;f__UBA1515;g__UBA1515;s__	09_SepE	9.7132	no	0.999903	0.0022136	0.990407	0.999992	1816.98						2	1	0	0			0	0	0	0	0	0	0.0991719	0	1.50712	0	0.12838	0	0.0272829	0	0
rMAG_2593	sbin2593_02_MayH	82	0.42	100	2210728	20	no	44.2	91.78	81.76	0	0	0	30	d__Bacteria;p__UBA10199;c__UBA10199;o__;f__;g__;s__	02_MayH	3.17329	no	0.941034	0.00171	0.990819	0.999952	215.314						0	0	0	0			0	0.495502	0	0.177677	0	0.0341821	0	0	0	0	0	0.0303244	0	0	0.0973643
rMAG_230	sbin230_11_OctE	99.32	1.35	0	5496463	43	no	57.4	90.49	84.31	2	2	1	48	d__Bacteria;p__Verrucomicrobiota;c__Verrucomicrobiae;o__Chthoniobacterales;f__Chthoniobacteraceae;g__;s__	11_OctE	5.41604	no	0.964863	0.0180851	0.969893	0.999683	14155.3						12	37	6	0			0	0	0.383637	0	0.202376	0	0.190055	0	0.325845	0	0.904136	0	0.144032	0	0.102637
rMAG_542	sbin542_ccMAG	99.32	3.04	0	5193957	3	no	56.7	90.14	85.73	2	3	2	49	d__Bacteria;p__Verrucomicrobiota;c__Verrucomicrobiae;o__Chthoniobacterales;f__Chthoniobacteraceae;g__;s__	14_NovH	6.41381	no	0.991628	0.00405485	0.981513	0.999594	3012.15						0	3	6	0			0.0411827	0.0194972	0	0.0304951	0	0.162799	0	0.986591	0	0.0869266	0	0.151725	0	0.959301	0.0299301
rMAG_320	sbin320_11_OctE	86.73	6.42	10	4840320	113	no	60.8	86.83	50.77	2	1	0	40	d__Bacteria;p__Verrucomicrobiota;c__Verrucomicrobiae;o__Chthoniobacterales;f__Chthoniobacteraceae;g__;s__	11_OctE	1.58765	no	0.752268	0.0128613	0.976485	0.999616	597.481						1	1	2	0			0	0	0	0	0.084916	0	0.0660124	0	0.109841	0	0.266892	0	0.0701366	0	0
rMAG_3574	sbin3574_11_OctE	74.38	1.01	50	3950341	90	no	59.1	89.89	54.14	2	2	0	38	d__Bacteria;p__Verrucomicrobiota;c__Verrucomicrobiae;o__Chthoniobacterales;f__Chthoniobacteraceae;g__;s__	11_OctE	1.8161	no	0.79094	0.0117289	0.976352	0.999561	851.319						3	4	1	0			0	0	0	0	0.0951772	0	0.0532542	0	0.234276	0	0.309628	0	0.239721	0	0.0521219
rMAG_3622	sbin3622_03_JunE	68.62	0.03	100	3419266	96	no	58.7	88.01	47.99	1	1	1	31	d__Bacteria;p__Verrucomicrobiota;c__Verrucomicrobiae;o__Chthoniobacterales;f__Chthoniobacteraceae;g__;s__	11_OctE	4.12048	no	0.818927	0.0249324	0.941285	0.989399	19433.4						69	42	2	0			0	0	0.244566	0	0.199013	0	0.0351342	0	0.477067	0	0.702719	0	0.183046	0	0.0326412
rMAG_1962	sbin1962_11_OctE	68.03	1.13	0	3099308	113	no	58	84.38	38.6	0	1	1	37	d__Bacteria;p__Verrucomicrobiota;c__Verrucomicrobiae;o__Chthoniobacterales;f__Chthoniobacteraceae;g__;s__	13_NovE	1.66253	no	0.697214	0.00951339	0.963195	0.992839	1042.49						1	1	2	0			0	0	0	0	0	0	0	0	0	0	0.266627	0	0.24246	0	0
rMAG_61	sbin61_19_FebE	66.82	2.7	0	3911567	118	no	54.4	87.7	55.7	0	0	0	34	d__Bacteria;p__Verrucomicrobiota;c__Verrucomicrobiae;o__Chthoniobacterales;f__Chthoniobacteraceae;g__;s__	19_FebE	1.99438	no	0.838294	0.0159841	0.973754	0.999861	1262.92						1	1	0	0			0	0.0179747	0	0.0165448	0	0.0603498	0	0	0	0	0	0	0	0	0
rMAG_132	sbin132_17_JanE	94.26	2.7	50	6672788	29	no	62.9	88.32	85.89	3	4	4	53	d__Bacteria;p__Verrucomicrobiota;c__Verrucomicrobiae;o__Chthoniobacterales;f__Chthoniobacteraceae;g__CAIURC01;s__	17_JanE	6.46062	no	0.977936	0.00981069	0.97791	0.999807	9184.17						22	53	8	0			0	0.044386	0	0.179345	0	0.062171	0	0.0334729	0	0.026887	0.0536839	0	0.0278641	0.111856	0.276981
rMAG_2372	sbin2372_11_OctE	54.48	0	0	3248121	118	no	62.9	83.06	35.83	0	0	0	20	d__Bacteria;p__Verrucomicrobiota;c__Verrucomicrobiae;o__Chthoniobacterales;f__Chthoniobacteraceae;g__CAIURC01;s__	17_JanE	1.23368	no	0.57816	0.00768059	0.968266	0.992754	467.039						0	0	0	0			0	0	0	0	0	0	0	0	0	0	0.15643	0	0.0332846	0	0.166544
rMAG_1672	sbin1672_13_NovE	98.19	5.41	30	4672121	38	no	64.3	88.53	84.42	1	1	1	50	d__Bacteria;p__Verrucomicrobiota;c__Verrucomicrobiae;o__Chthoniobacterales;f__Chthoniobacteraceae;g__Chthoniobacter;s__	13_NovE	3.70128	no	0.956326	0.00346637	0.981962	0.999845	592.236						0	1	1	0			0	0	0	0	0	0	0.0667917	0	0.0838886	0.0844513	0.0438027	0	0.540446	0.0276054	0.146429
rMAG_265	sbin265_04_JunH	94.21	0.87	16.67	4143496	52	no	64.5	87.47	80.91	0	0	0	48	d__Bacteria;p__Verrucomicrobiota;c__Verrucomicrobiae;o__Chthoniobacterales;f__Chthoniobacteraceae;g__Chthoniobacter;s__Chthoniobacter sp903874975	02_MayH	7.12672	no	0.960252	0.00322375	0.982015	0.998902	1798.96						10	13	1	1			0	1.15	0	0.677352	0	0	0	0	0	0	0	0	0	0	0
rMAG_37	sbin37_22_MarH	96.4	4.73	90.91	4963256	47	no	62.7	86.06	79.24	1	1	1	51	d__Bacteria;p__Verrucomicrobiota;c__Verrucomicrobiae;o__Chthoniobacterales;f__Chthoniobacteraceae;g__SXWH01;s__SXWH01 sp014189875	08_AugH	64.0923	yes	0.961294	0.0103836	0.972473	0.996021	24370.7	40751	60573	18126	244	1264	284	204	6	3	158	46	0	0.0535501	0	0.116415	0	0.428931	0	11.8746	0.0841234	6.83695	0.185921	1.57137	0.0262342	3.87053	0.243121
rMAG_253	sbin253_22_MarH	97.56	2.03	100	3321433	16	no	53.5	90.56	85.03	2	2	2	49	d__Bacteria;p__Verrucomicrobiota;c__Verrucomicrobiae;o__Chthoniobacterales;f__Terrimicrobiaceae;g__UBA967;s__	22_MarH	16.2768	yes	0.988909	0.00661518	0.983034	0.999817	10435.9	10727	20420	3258	62	195	29	69	7	0	60	9	0	0.628054	0	0.292839	0	0.0270502	0	0	1.05103	0	0.09977	0	0	0	0.0761854
rMAG_635	sbin635_11_OctE	71.83	1.35	0	1975616	45	no	58.5	87.96	57.66	0	0	0	28	d__Bacteria;p__Verrucomicrobiota;c__Verrucomicrobiae;o__Chthoniobacterales;f__Terrimicrobiaceae;g__UBA967;s__	07_AugE	7.3439	no	0.89025	0.0401087	0.939635	0.987523	52134.6						29	28	2	1			0	0	0.0620168	0	0.243423	0	1.05994	0	0.236479	0	0.249365	0	0	0	0
rMAG_1001	sbin1001_15_DecE	96.62	1.8	100	2614647	25	no	53.9	90.49	82.92	1	2	2	45	d__Bacteria;p__Verrucomicrobiota;c__Verrucomicrobiae;o__Chthoniobacterales;f__Terrimicrobiaceae;g__UBA967;s__UBA967 sp903915315	15_DecE	3.78331	no	0.941406	0.0107229	0.977742	0.999841	4706.18						1	1	0	0			0.0240301	0.0318028	0.0307837	0	0.015269	0	0	0	0.0658669	0	0.174731	0	0.0357859	0	0.537641
rMAG_839	sbin839_11_OctE	100	0.68	0	2602560	2	no	58.6	91.21	90.64	1	1	1	43	d__Bacteria;p__Verrucomicrobiota;c__Verrucomicrobiae;o__Chthoniobacterales;f__UBA6821;g__UBA6821;s__	11_OctE	91.4113	yes	0.998047	0.00363112	0.986775	0.999983	6691.49	4041	11926	1404	17	27	11	12	1	0	10	2	0.448573	0	0.901741	0.0488679	0.206422	0.133922	0	0.0834534	3.60784	0.057135	15.3838	0.307248	0.0564734	0.300979	0
rMAG_861	sbin861_04_JunH	99.32	0.68	0	2561185	7	no	58.3	90.97	86.9	1	1	1	49	d__Bacteria;p__Verrucomicrobiota;c__Verrucomicrobiae;o__Chthoniobacterales;f__UBA6821;g__UBA6821;s__	03_JunE	49.2592	yes	0.981685	0.00614907	0.982062	0.998814	15737.2	9203	27809	3132	22	140	22	25	0	1	19	6	5.59785	0.0906268	7.65843	0.737756	0.844729	0.668267	0	0.288724	0.374442	0.164725	0.39474	0.151155	0.43505	0.483225	0.0171196
rMAG_2516	sbin2516_23_AprE	63.96	1.35	0	1657245	46	no	54.6	88.12	63.84	1	1	1	36	d__Bacteria;p__Verrucomicrobiota;c__Verrucomicrobiae;o__Chthoniobacterales;f__UBA6821;g__UBA6821;s__	23_AprE	2.11844	no	0.840702	0.00892245	0.982768	0.999697	835.724						1	0	0	0			0.154784	0	0.0527948	0	0	0	0	0	0	0	0	0	0	0	0
rMAG_495	sbin495_17_JanE_circ	94.57	0.34	0	2059488	1	yes	52.6	94.04	92.51	1	1	1	46	d__Bacteria;p__Verrucomicrobiota;c__Verrucomicrobiae;o__Methylacidiphilales;f__UBA3015;g__UBA3015;s__	17_JanE	18.5904	yes	0.998462	0.00335489	0.987197	0.999994	3558.65	1438	5381	497	7	6	0	2	0	0	2	0	0	0	0	0	0.0301266	0	0.0826139	0	0.0400379	0	0.0648249	0	0.174938	0	2.16512
rMAG_787	sbin787_05_JulE	91.86	0.68	0	2246855	3	no	52.4	93.21	90.64	1	1	1	49	d__Bacteria;p__Verrucomicrobiota;c__Verrucomicrobiae;o__Methylacidiphilales;f__UBA3015;g__UBA3015;s__	05_JulE	7.78663	no	0.982751	0.00647929	0.984421	0.999868	7146.43						0	0	0	0			0	0	0	0	1.14788	0	1.10912	0	0.0397704	0.0342685	0.028358	0.0171584	0.0439528	0.0186903	0.0765901
rMAG_2304	sbin2304_11_OctE	71.86	1.39	66.67	1761710	46	no	53	86.21	43.01	1	1	0	43	d__Bacteria;p__Verrucomicrobiota;c__Verrucomicrobiae;o__Methylacidiphilales;f__UBA3015;g__UBA3015;s__	15_DecE	1.1917	no	0.595496	0.0115295	0.962471	0.992439	653.91						1	0	0	0			0	0	0	0	0	0	0.0519853	0	0.0455187	0	0.160583	0	0.0916573	0	0.171931
rMAG_1596	sbin1596_22_MarH	56.76	0.04	0	1173444	48	no	53.6	88.57	52.61	0	0	0	37	d__Bacteria;p__Verrucomicrobiota;c__Verrucomicrobiae;o__Methylacidiphilales;f__UBA3015;g__UBA3015;s__	19_FebE	2.19372	no	0.805733	0.0105555	0.970179	0.993941	1274.88						2	2	0	0			0	0	0	0	0	0	0.0952276	0	0.143372	0	0.131148	0	0.139857	0	0.25008
rMAG_670	sbin670_19_FebE	96.58	1.6	0	6875370	58	no	62.9	88.09	85.46	0	0	0	45	d__Bacteria;p__Verrucomicrobiota;c__Verrucomicrobiae;o__Opitutales;f__Opitutaceae;g__CAITWF01;s__	20_FebH	15.0031	yes	0.979262	0.0089832	0.97449	0.999482	7094.89	13334	30178	5005	48	215	21	32	3	0	20	12	0.0557885	0.653608	0	1.07646	0	0.295043	0	0.415281	0	0.385714	0.0290876	0.378064	0.186741	0.306788	0.83235
rMAG_380	sbin380_07_AugE	98.57	6.85	0	5145805	14	no	67.1	91.17	90.34	1	1	1	56	d__Bacteria;p__Verrucomicrobiota;c__Verrucomicrobiae;o__Opitutales;f__Opitutaceae;g__ER46;s__	07_AugE	8.33911	no	0.975041	0.00911765	0.978372	0.999907	10466.6						9	46	3	0			0	0	0	0	0.48196	0	1.23257	0	0.610477	0	0.129312	0	0.0201366	0	0
rMAG_428	sbin428_11_OctE	97.49	8.22	14.29	5709130	27	no	67	90.59	85.76	1	1	1	56	d__Bacteria;p__Verrucomicrobiota;c__Verrucomicrobiae;o__Opitutales;f__Opitutaceae;g__ER46;s__	11_OctE	3.06169	no	0.913746	0.008049	0.97807	0.999779	1672.58						3	11	0	0			0	0	0	0	0	0	0.0544242	0	0.29292	0	0.526364	0	0.0985376	0	0.0660147
rMAG_2444	sbin2444_03_JunE	97.05	5.71	50	4472700	16	no	70.7	90.74	85.88	2	2	2	54	d__Bacteria;p__Verrucomicrobiota;c__Verrucomicrobiae;o__Opitutales;f__Opitutaceae;g__ER46;s__	03_JunE	2.61664	no	0.896289	0.0277255	0.953694	0.999206	4701.41						2	11	1	0			0	0	0.415796	0	0.0753561	0	0.0768057	0	0.114691	0	0.098907	0	0.0693354	0	0.0278933
rMAG_954	sbin954_18_JanH	83.79	3.15	0	9004129	137	no	61.5	85.77	74.92	2	0	0	42	d__Bacteria;p__Verrucomicrobiota;c__Verrucomicrobiae;o__Opitutales;f__Opitutaceae;g__ER46;s__	18_JanH	4.03345	no	0.937542	0.00655013	0.980066	0.999898	1896.69						10	6	0	0			0	0.231392	0	0.554948	0	0.202595	0	0.421646	0	0.325741	0	0.535161	0	0.433373	0.0883141
rMAG_2294	sbin2294_ccMAG_circ	98.63	2.74	33.33	4106947	1	yes	69.3	92.86	90.91	1	1	1	50	d__Bacteria;p__Verrucomicrobiota;c__Verrucomicrobiae;o__Opitutales;f__Opitutaceae;g__ER46;s__ER46 sp005786775	09_SepE	4.42745	no	0.963226	0.00621962	0.974524	0.998949	2595.36						2	4	0	0			0	0	0.0456201	0	0.0639749	0	0.376621	0	0.727269	0	0.383526	0	0.0534718	0	0.0211069
rMAG_1389	sbin1389_06_JulH	64.73	1.71	33.33	3377473	65	no	64.1	87.57	72.64	0	0	0	29	d__Bacteria;p__Verrucomicrobiota;c__Verrucomicrobiae;o__Opitutales;f__Opitutaceae;g__ER46;s__ER46 sp903926425	06_JulH	2.73276	no	0.901263	0.002787	0.980767	0.999756	148.632						0	0	0	0			0	0.107055	0	0.295874	0	0.457687	0	0.153681	0	0.171025	0	0.24176	0	0.144116	0.0408588
rMAG_6	sbin6_10_SepH	98.65	0.68	0	2924736	12	no	56.7	91.45	92.84	1	1	1	47	d__Bacteria;p__Verrucomicrobiota;c__Verrucomicrobiae;o__Opitutales;f__Opitutaceae;g__Lacunisphaera;s__Lacunisphaera sp005787865	16_DecH	12.6007	yes	0.988543	0.0186818	0.970063	0.999121	35151.9	20954	70528	10012	53	1263	30	60	0	2	50	10	0	0.289838	0	0.728404	0	1.14125	0	0.952619	0.0736776	1.32892	0.133845	1.54548	0.0991905	1.39007	1.4446
rMAG_2736	sbin2736_03_JunE_circ	98.57	0.68	0	4245034	1	yes	62.9	90.8	93.76	1	1	1	49	d__Bacteria;p__Verrucomicrobiota;c__Verrucomicrobiae;o__Opitutales;f__Opitutaceae;g__Tous-C4FEB;s__Tous-C4FEB sp002304445	03_JunE	15.1863	yes	0.999987	0.0024753	0.984341	1	171.259	535	137	55	0	0	0	1	0	0	1	0	0	0	2.39368	0	0.0702142	0	0	0	0	0	0	0	0	0	0
rMAG_1371	sbin1371_01_MayE	96.23	2.74	50	3534559	41	no	60.6	90.25	87.07	0	1	1	49	d__Bacteria;p__Verrucomicrobiota;c__Verrucomicrobiae;o__Opitutales;f__Opitutaceae;g__Tous-C4FEB;s__Tous-C4FEB sp903938935	01_MayE	5.3574	no	0.968062	0.0143761	0.973469	0.999885	11989.9						14	2	3	2			0.785188	0	0.0310372	0	0	0	0	0	0	0	0.0974361	0	0.206903	0	0
rMAG_240	sbin240_07_AugE	95.66	0	0	3140172	3	no	66.4	91.23	92.56	1	1	1	53	d__Bacteria;p__Verrucomicrobiota;c__Verrucomicrobiae;o__Opitutales;f__Opitutaceae;g__UBA6669;s__UBA6669 sp903862595	07_AugE	4.70186	no	0.981023	0.0038306	0.981267	0.999996	801.548						1	0	0	0			0	0	0	0	0.526391	0	0.692816	0	0.245393	0	0.130776	0	0.0307115	0	0.0138317
rMAG_1030	sbin1030_03_JunE	97.97	2.03	0	2710339	4	no	67.6	90.88	96.03	1	1	1	60	d__Bacteria;p__Verrucomicrobiota;c__Verrucomicrobiae;o__Opitutales;f__UBA953;g__UBA953;s__	11_OctE	43.0029	yes	0.954048	0.0205958	0.932405	0.999249	44730.9	23900	85135	8698	36	3467	134	149	5	1	90	59	0.054661	0	4.93679	0.0354822	1.66811	0.108735	0.123088	0.0333191	1.35346	0	7.43595	0.0500461	0.473966	0.0418698	0.0483971
rMAG_390	sbin390_06_JulH	86.49	2.79	85.71	2478141	30	no	62.8	90.95	91.78	0	0	0	48	d__Bacteria;p__Verrucomicrobiota;c__Verrucomicrobiae;o__Opitutales;f__UBA953;g__UBA953;s__	22_MarH	37.5425	yes	0.975749	0.00854104	0.972963	0.998077	18295.6	8855	32572	3297	41	574	43	48	4	0	16	32	0.251574	1.26252	0.0329004	2.64408	0.0329973	1.54619	0	2.11332	0.0694545	0.959949	0.105756	0.288504	0.110374	0.692095	0.214501
rMAG_470	sbin470_ccMAG	81.19	2.59	50	2319824	35	no	62.7	91.02	89.43	0	0	1	40	d__Bacteria;p__Verrucomicrobiota;c__Verrucomicrobiae;o__Opitutales;f__UBA953;g__UBA953;s__	21_MarE	31.1361	yes	0.927218	0.0119334	0.96764	0.991962	29285	12561	50953	3733	50	639	18	27	0	0	15	12	1.56536	0.449193	0.237753	0.543178	0.146119	0.374141	0.0228559	0.565848	0.2598	0.239502	0.596445	0.0788386	0.774731	0.204661	1.3364
rMAG_790	sbin790_24_AprH	57.02	0.68	100	1514484	24	no	63	90.23	89.88	0	0	1	42	d__Bacteria;p__Verrucomicrobiota;c__Verrucomicrobiae;o__Opitutales;f__UBA953;g__UBA953;s__	22_MarH	23.3486	yes	0.949391	0.0138451	0.956466	0.988349	35054.2	11312	38160	3074	29	514	10	26	3	0	17	9	0.494529	0.595916	0.0761757	0.912797	0.089379	0.476722	0	0.666456	0.230489	0.343257	0.399266	0.116116	0.34555	0.274672	0.405592
rMAG_806	sbin806_01_MayE	89.86	1.35	0	2325890	22	no	62.9	91.4	91.1	0	1	1	39	d__Bacteria;p__Verrucomicrobiota;c__Verrucomicrobiae;o__Opitutales;f__UBA953;g__UBA953;s__UBA953 sp003569165	21_MarE	42.3462	yes	0.987931	0.0106567	0.973027	0.999161	24101.7	10025	41682	3492	30	829	33	43	0	0	25	18	3.73769	0.575933	0.450533	0.50788	0.565627	0.245275	0.0451941	0.343102	1.24916	0.14002	3.2019	0.117918	2.70323	0.49162	1.4363
rMAG_78	sbin78_ccMAG_circ	97.97	0.68	0	2529155	1	yes	61.2	92.71	95.69	1	1	1	50	d__Bacteria;p__Verrucomicrobiota;c__Verrucomicrobiae;o__Opitutales;f__UBA953;g__UBA953;s__UBA953 sp003569205	17_JanE	157.08	yes	0.999081	0.0214289	0.954186	0.999671	49720.6	20194	95660	8109	51	1737	98	118	3	0	55	63	1.57462	3.87923	0.0497598	2.03549	0.0571795	0.796537	0.0193333	1.88617	0.450245	1.16908	12.3265	0.382606	7.46304	4.83249	13.815
rMAG_167	sbin167_02_MayH	97.97	1.35	50	2625244	7	no	65.6	93.22	96.59	0	1	1	58	d__Bacteria;p__Verrucomicrobiota;c__Verrucomicrobiae;o__Opitutales;f__UBA953;g__UBA953;s__UBA953 sp003569405	22_MarH	64.6432	yes	0.987578	0.00495567	0.980306	0.999834	4946.59	3884	7904	1060	11	127	10	12	0	1	11	1	0.174138	7.73666	0.0356179	7.57798	0.0803488	2.03926	0.0320784	4.09823	0.354234	3.39249	1.10856	0.772939	0.20658	1.97636	0.611197
rMAG_29	sbin29_02_MayH_circ	97.97	4.42	0	4417404	1	yes	60.1	90.83	79.76	1	1	1	47	d__Bacteria;p__Verrucomicrobiota;c__Verrucomicrobiae;o__Palsa-1439;f__Palsa-1439;g__CAINDI01;s__	04_JunH	132.275	yes	0.997334	0.00217416	0.987559	0.999982	100.285	231	120	83	4	5	0	0	2	2			0	8.83548	0	20.1883	0	3.85485	0	1.20978	0.107369	1.3382	0.0712727	1.05329	0.0851563	1.38784	0.4731
rMAG_1005	sbin1005_10_SepH	93.24	1.91	0	8032829	24	no	64.1	84.2	90.81	0	0	0	59	d__Bacteria;p__Verrucomicrobiota;c__Verrucomicrobiae;o__Pedosphaerales;f__BJHT01;g__BJHT01;s__BJHT01 sp014193395	12_OctH	19.6763	yes	0.983232	0.00369148	0.979872	0.998894	3666.83	11234	13794	4180	51	196	31	28	2	0	22	6	0	0.0420372	0	0.131966	0	0.125666	0	0.366816	0.104883	0.828619	0.132454	3.04788	0.139397	2.17932	2.07564
rMAG_1315	sbin1315_02_MayH	97.16	2.03	0	6881035	24	no	60.8	89.81	85.08	0	2	3	57	d__Bacteria;p__Verrucomicrobiota;c__Verrucomicrobiae;o__Pedosphaerales;f__SIBH01;g__;s__	02_MayH	10.1472	yes	0.994156	0.00328896	0.983066	0.999969	2216.53	4145	9551	1475	20	61	19	31	2	0	26	5	0	1.64465	0	0.383684	0	0.0674904	0	0.150865	0	0.193479	0	0.278495	0.0402619	0.134685	0.163543
rMAG_394	sbin394_19_FebE	96.62	1.35	0	4362778	21	no	62.5	87.83	77.33	0	1	1	50	d__Bacteria;p__Verrucomicrobiota;c__Verrucomicrobiae;o__Pedosphaerales;f__SIBH01;g__SIBH01;s__SIBH01 sp009695285	04_JunH	28.6153	yes	0.986103	0.00349086	0.98381	0.999264	4382.99	8432	7515	3056	22	97	21	21	4	0	18	3	0	2.63974	0	4.37981	0	0.243851	0	0.050604	0	0.0272495	0	0.0360858	0	0	0.313727
rMAG_686	sbin686_08_AugH	99.32	2.74	0	3175530	3	no	52.4	92.88	93.78	2	2	3	50	d__Bacteria;p__Verrucomicrobiota;c__Verrucomicrobiae;o__Pedosphaerales;f__SXQI01;g__SXQI01;s__SXQI01 sp008933045	08_AugH	10.4173	yes	0.991417	0.00286651	0.9882	0.999969	2130.35	2791	3271	645	7	51	2	5	3	0	4	1	0	0.165525	0	0.558967	0	1.07279	0	1.90079	0	0.671339	0	0.336794	0	0.112498	0.0494736
rMAG_72	sbin72_09_SepE	97.81	2.7	0	5093717	2	no	64.4	92.04	92.77	1	1	1	51	d__Bacteria;p__Verrucomicrobiota;c__Verrucomicrobiae;o__Pedosphaerales;f__SXTU01;g__SXTU01;s__	05_JulE	9.24221	no	0.995484	0.00548641	0.982753	0.999829	4798.46						5	3	0	0			0	0	0	0	1.36423	0	0.329047	0	1.31078	0	0.310144	0	0.433877	0	0.121159
rMAG_555	sbin555_04_JunH_circ	98.65	2.25	25	4653123	1	yes	64	91.02	91.55	0	1	1	47	d__Bacteria;p__Verrucomicrobiota;c__Verrucomicrobiae;o__Pedosphaerales;f__SXTU01;g__SXTU01;s__SXTU01 sp009695395	04_JunH	33.4157	yes	0.999662	0.00266739	0.985901	0.999992	1091.95	2287	2401	367	1	25	3	8	3	0	8	0	0	1.28515	0	5.10895	0	2.07621	0	2.31483	0	2.33285	0	0.71122	0.110139	0.446768	1.34465
rMAG_308	sbin308_06_JulH	95.78	2.7	50	4252863	45	no	66.5	85.92	76.79	0	3	3	62	d__Bacteria;p__Verrucomicrobiota;c__Verrucomicrobiae;o__Pedosphaerales;f__UBA9464;g__CAIVQB01;s__CAIVQB01 sp903916195	04_JunH	7.00094	no	0.974176	0.00314106	0.97848	0.997841	2523.48						6	4	0	0			0	0.423171	0	1.08539	0	0.654342	0	0.503449	0	0.543972	0	0.60691	0.0338948	0.633368	0.30072
rMAG_1348	sbin1348_15_DecE	97.61	2.06	0	5712236	6	no	65.1	90.2	87.67	0	2	2	60	d__Bacteria;p__Verrucomicrobiota;c__Verrucomicrobiae;o__Pedosphaerales;f__UBA9464;g__CAIWAH01;s__	15_DecE	6.85886	no	0.993349	0.00246749	0.984163	0.999963	165.96						1	0	0	0			0	0	0	0	0.253201	0	0	0	0	0	0	0	0.585114	0	0.99727
rMAG_1330	sbin1330_ccMAG	98.65	0.68	0	4552804	21	no	60.8	89.58	87.76	0	2	2	51	d__Bacteria;p__Verrucomicrobiota;c__Verrucomicrobiae;o__Pedosphaerales;f__UBA9464;g__SXXZ01;s__	03_JunE	11.2398	yes	0.955532	0.012276	0.967904	0.997516	20375.6	19765	62995	9418	96	492	57	97	15	0	56	41	0.253285	0	1.75105	0	0.0343019	0	0	0	0	0	0	0	0.906419	0	1.2321
rMAG_1349	sbin1349_07_AugE_circ	98.31	2.16	0	4834387	1	yes	61.5	89.5	90.07	0	2	2	51	d__Bacteria;p__Verrucomicrobiota;c__Verrucomicrobiae;o__Pedosphaerales;f__UBA9464;g__SXXZ01;s__	07_AugE	15.0506	yes	0.999322	0.00373611	0.985331	0.999956	3355.54	3985	10142	2065	18	12	18	30	7	1	20	10	0	0	0.069762	0	0.950466	0	2.18958	0	1.89658	0	1.77133	0	0.0777921	0	0.0573751
rMAG_39	sbin39_20_FebH	95.95	1.69	0	4739350	22	no	59.9	89.02	87.47	0	2	2	54	d__Bacteria;p__Verrucomicrobiota;c__Verrucomicrobiae;o__Pedosphaerales;f__UBA9464;g__SXXZ01;s__	22_MarH	14.9934	yes	0.985711	0.00762926	0.975009	0.998171	13676.8	14916	43128	6322	64	389	38	60	18	0	38	22	0.168332	0.67649	0.201312	0.879288	0	0.513164	0	0.810189	0	0.581354	0	0.854393	0	1.31646	0.141461
rMAG_323	sbin323_11_OctE	74.41	0.68	100	3177270	53	no	68.2	88.82	80.72	0	1	0	37	d__Bacteria;p__Verrucomicrobiota;c__Verrucomicrobiae;o__Pedosphaerales;f__UBA9464;g__SXXZ01;s__	11_OctE	2.43116	no	0.892582	0.00726793	0.974921	0.999932	400.658						1	0	0	0			0	0	0	0	0.133872	0	0.082666	0	0.207729	0	0.418502	0	0.132798	0	0.0309455
rMAG_623	sbin623_03_JunE	70.46	2.16	0	3950399	115	no	59.4	86.97	79.95	0	1	1	41	d__Bacteria;p__Verrucomicrobiota;c__Verrucomicrobiae;o__Pedosphaerales;f__UBA9464;g__SXXZ01;s__SXXZ01 sp005789375	03_JunE	5.11006	no	0.957801	0.00753954	0.977907	0.999688	5142.77						15	25	2	0			0.284444	0.0880313	0.797836	0.11595	0.0253961	0.0765028	0	0.0576702	0	0	0	0.0245648	0.0225365	0.0305228	0.0769872
rMAG_2688	sbin2688_13_NovE	98.53	6.28	38.46	5171518	42	no	68.1	88.91	83.42	0	2	2	56	d__Bacteria;p__Verrucomicrobiota;c__Verrucomicrobiae;o__Pedosphaerales;f__UBA9464;g__UBA6176;s__	13_NovE	4.4866	no	0.962878	0.00995609	0.974	0.999855	3675.52						4	5	1	0			0	0	0	0	0	0	0.0209176	0	0.132397	0	0.110781	0	0.666463	0	0.0433667
rMAG_933	sbin933_13_NovE	71.86	2.73	0	4311806	103	no	63.8	86.18	64.91	0	2	0	42	d__Bacteria;p__Verrucomicrobiota;c__Verrucomicrobiae;o__Pedosphaerales;f__UBA9464;g__UBA6176;s__UBA6176 sp903842505	13_NovE	2.19995	no	0.849369	0.00534348	0.981782	0.999615	449						0	0	0	0			0	0	0.0438674	0	0	0	0	0	0	0	0	0	0.322948	0	0.0234512
rMAG_1556	sbin1556_03_JunE	99.32	1.36	0	5256403	3	no	60.8	91.29	91.9	2	3	2	50	d__Bacteria;p__Verrucomicrobiota;c__Verrucomicrobiae;o__Verrucomicrobiales;f__Akkermansiaceae;g__;s__	03_JunE	4.62514	no	0.984965	0.0024163	0.985459	0.999976	525.074						0	3	0	0			0.119399	0	0.721425	0	0	0	0	0	0	0	0	0	0	0	0
rMAG_3140	sbin3140_07_AugE	95.88	4.76	100	2620549	10	no	64.2	90.94	88.31	0	1	0	68	d__Bacteria;p__Verrucomicrobiota;c__Verrucomicrobiae;o__Verrucomicrobiales;f__Akkermansiaceae;g__;s__	07_AugE	3.64602	no	0.953524	0.00356892	0.983808	0.999992	717.789						1	0	0	0			0	0	0	0	0	0	0.533683	0	0	0	0	0	0	0	0
rMAG_3909	sbin3909_09_SepE	99.18	4.08	0	2401945	2	no	57.3	90.34	89.83	2	2	2	46	d__Bacteria;p__Verrucomicrobiota;c__Verrucomicrobiae;o__Verrucomicrobiales;f__Akkermansiaceae;g__UBA1315;s__	09_SepE	4.1672	no	0.967907	0.0133105	0.972775	0.999796	5732.44						1	3	0	0			0	0	0	0	0	0	0	0	0.661865	0	0	0	0	0	0
rMAG_1057	sbin1057_01_MayE	96.42	0.68	0	2835398	9	no	49.9	89.34	90.08	3	3	3	41	d__Bacteria;p__Verrucomicrobiota;c__Verrucomicrobiae;o__Verrucomicrobiales;f__Akkermansiaceae;g__UBA1315;s__	01_MayE	26.0645	yes	0.996602	0.00668179	0.982931	0.999952	13651.3	9639	23405	5478	32	153	36	56	1	0	44	12	3.74006	0.0269806	0.0466984	0	0	0	0	0	0	0	0	0	0	0	0
rMAG_3127	sbin3127_23_AprE	85.92	2.33	25	3267845	79	no	57.5	85.78	73.16	1	1	1	42	d__Bacteria;p__Verrucomicrobiota;c__Verrucomicrobiae;o__Verrucomicrobiales;f__Akkermansiaceae;g__UBA1315;s__	21_MarE	15.3858	yes	0.379206	0.0123449	0.952552	0.997336	1643.28	1317	3330	629	32	62	21	21	0	0	17	4	0	0	0	0	0	0	0	0	0	0	0	0	0	0	0
rMAG_197	sbin197_05_JulE	99.32	0	0	4169956	8	no	57.3	91.57	89.16	2	2	2	45	d__Bacteria;p__Verrucomicrobiota;c__Verrucomicrobiae;o__Verrucomicrobiales;f__Akkermansiaceae;g__UBA956;s__	05_JulE	6.2517	no	0.985687	0.00723251	0.983521	0.999953	6197.19						1	2	0	0			0	0	0.302195	0.041972	0.912233	0.0806797	0	0.0667996	0.433993	0.0470376	0.0873488	0.0143073	0.0664047	0.104481	0
rMAG_1067	sbin1067_01_MayE	86.33	0.03	100	2977717	90	no	52.5	90.35	74.93	1	0	1	44	d__Bacteria;p__Verrucomicrobiota;c__Verrucomicrobiae;o__Verrucomicrobiales;f__Akkermansiaceae;g__UBA956;s__	03_JunE	3.59908	no	0.898984	0.00640766	0.979617	0.996852	3426.79						4	10	0	0			0.475447	0	0.551651	0	0	0	0	0	0.0877095	0	0	0	0	0	0
rMAG_195	sbin195_05_JulE	97.73	6.62	69.23	6430275	50	no	64.2	88.76	84.82	1	1	1	48	d__Bacteria;p__Verrucomicrobiota;c__Verrucomicrobiae;o__Verrucomicrobiales;f__DEV007;g__Arctic95D-9;s__	05_JulE	3.59197	no	0.943703	0.00461658	0.980911	0.99987	1049.1						1	2	0	0			0	0	0	0	0.532941	0.0232898	0.0715584	0.0347171	0.121449	0.0247881	0.0485236	0	0	0	0
rMAG_1201	sbin1201_22_MarH	83.16	0.34	0	4771200	123	no	59.1	88.18	54.89	2	0	2	35	d__Bacteria;p__Verrucomicrobiota;c__Verrucomicrobiae;o__Verrucomicrobiales;f__V1-33;g__;s__	22_MarH	1.9445	no	0.829763	0.00212063	0.986422	0.999996	29.9715						0	0	0	0			0	0	0	0	0	0	0	0.054456	0	0.0299669	0	0	0	0	0
rMAG_2539	sbin2539_03_JunE	97.28	5.26	75	6039911	30	no	62.1	91.34	88.95	1	1	1	56	d__Bacteria;p__Verrucomicrobiota;c__Verrucomicrobiae;o__Verrucomicrobiales;f__Verrucomicrobiaceae;g__Prosthecobacter;s__	03_JunE	8.57238	no	0.98196	0.0209923	0.96845	0.999708	29457.1						191	251	1	3			0	0	1.33284	0	0.141638	0	0	0	0.166978	0	0.0425021	0	0.0583694	0	0
rMAG_1699	sbin1699_03_JunE	96.6	2.72	25	4802471	28	no	56.7	91.52	90.17	2	2	2	46	d__Bacteria;p__Verrucomicrobiota;c__Verrucomicrobiae;o__Verrucomicrobiales;f__Verrucomicrobiaceae;g__Prosthecobacter;s__	03_JunE	17.0058	yes	0.989622	0.00567466	0.980416	0.99995	9163.2	11108	28213	4029	54	602	38	50	6	0	43	7	0	0	2.61922	0	0.045399	0	0	0	0.128978	0	0	0	0	0	0
rMAG_3044	sbin3044_03_JunE	57.82	1.13	0	2881413	133	no	53.6	90.52	64.92	1	2	1	22	d__Bacteria;p__Verrucomicrobiota;c__Verrucomicrobiae;o__Verrucomicrobiales;f__Verrucomicrobiaceae;g__Prosthecobacter;s__	03_JunE	2.29317	no	0.853002	0.0130961	0.981313	0.999743	1971.95						5	6	0	0			0	0	0.351982	0	0	0	0	0	0	0	0	0	0	0	0
[truncated: 131 more columns]
